# Supplementary material for: Azacytidine restores T cell function in AML by modulating DNA methylation
Source: bioRxiv. 2026 Jun 17:2026.06.14.732148. Preprint. [Version 1] doi: 10.64898/2026.06.14.732148 (PMC13308147; doi:10.64898/2026.06.14.732148)
Supplement: Supplement 1 [file media-1.xlsx]

## Sheet: Aza_CD4_vs_PBS_CD4
unq_ID	seqnames	start	end	width	pvalue	qvalue	meth.diff	annotation	geneChr	geneStart	geneEnd	geneLength	geneStrand	geneId	distanceToTSS	Gene.name	Source.of.gene.name	Gene.type	Gene.description	Ensembl.Family.Description
DMR_1143	5	123573001	123574000	1000	2.51032e-07	3.759e-05	-78.0988	Promoter (<=1kb)	5	123528659	123573038	44380	2	ENSMUSG00000029434	0	Vps33a	MGI Symbol	protein_coding	VPS33A CORVET/HOPS core subunit [Source:MGI Symbol;Acc:MGI:1924823]	VACUOLAR SORTING ASSOCIATED 33A
DMR_29	1	38322001	38323000	1000	6.04293e-11	3.02362e-08	-75	Intron (ENSMUST00000095027/ENSMUSG00000037138, intron 7 of 21)	1	38307902	38311930	4029	1	ENSMUSG00000037138	14099	Aff3	MGI Symbol	protein_coding	AF4/FMR2 family, member 3 [Source:MGI Symbol;Acc:MGI:106927]
DMR_3525	19	13947001	13948000	1000	0.0012778	0.0274317	-74.0846	Distal Intergenic	19	13918942	13920044	1103	1	ENSMUSG00000062314	28059	Olfr1505	MGI Symbol	protein_coding	olfactory receptor 1505 [Source:MGI Symbol;Acc:MGI:3031339]	OLFACTORY RECEPTOR OLFACTORY RECEPTOR
DMR_3511	19	5620001	5621000	1000	0.00845405	0.0989506	-72.2222	Distal Intergenic	19	5603014	5610237	7224	2	ENSMUSG00000024926	-9764	Kat5	MGI Symbol	protein_coding	K(lysine) acetyltransferase 5 [Source:MGI Symbol;Acc:MGI:1932051]	HISTONE ACETYLTRANSFERASE KAT5 EC_2.3.1.48.60 KDA TAT INTERACTIVE TIP60 HISTONE ACETYLTRANSFERASE HTATIP LYSINE ACETYLTRANSFERASE 5
DMR_1648	8	10766001	10767000	1000	7.94378e-07	9.59569e-05	-65.625	Intron (ENSMUST00000207553/ENSMUSG00000109271, intron 2 of 3)	8	10738890	10770849	31960	1	ENSMUSG00000109271	27111	Gm39129	MGI Symbol	lincRNA	predicted gene, 39129 [Source:MGI Symbol;Acc:MGI:5622014]
DMR_3429	18	38634001	38635000	1000	3.95105e-06	0.000350126	-63.9726	Intron (ENSMUST00000145090/ENSMUSG00000118257, intron 2 of 2)	18	38627287	38642930	15644	1	ENSMUSG00000118257	6714	9630014M24Rik	MGI Symbol	lincRNA	RIKEN cDNA 9630014M24 gene [Source:MGI Symbol;Acc:MGI:3588234]
DMR_806	4	127277001	127278000	1000	0.00280333	0.0475558	-63.958	Distal Intergenic	4	127284731	127284833	103	2	ENSMUSG00000087987	6833	Gm22221	MGI Symbol	snRNA	predicted gene, 22221 [Source:MGI Symbol;Acc:MGI:5451998]
DMR_3143	16	17695001	17696000	1000	4.05613e-05	0.00215514	-63.5294	Intron (ENSMUST00000232645/ENSMUSG00000012114, intron 4 of 16)	16	17702927	17703591	665	1	ENSMUSG00000012114	-6927	Med15	MGI Symbol	protein_coding	mediator complex subunit 15 [Source:MGI Symbol;Acc:MGI:2137379]
DMR_1028	5	66527001	66528000	1000	9.54592e-09	2.37659e-06	-60.718	Promoter (<=1kb)	5	66524187	66526112	1926	2	ENSMUSG00000107091	-889	Gm43343	MGI Symbol	TEC	predicted gene 43343 [Source:MGI Symbol;Acc:MGI:5663480]
DMR_1236	6	3341001	3342000	1000	0.000490544	0.0137421	-60.5385	Promoter (1-2kb)	6	3336772	3339354	2583	2	ENSMUSG00000107215	-1647	Gm43197	MGI Symbol	TEC	predicted gene 43197 [Source:MGI Symbol;Acc:MGI:5663334]
DMR_2525	12	28426001	28427000	1000	4.23831e-12	2.9177e-09	-55.0262	Distal Intergenic	12	28350263	28350394	132	1	ENSMUSG00000077792	75738	Gm25564	MGI Symbol	snoRNA	predicted gene, 25564 [Source:MGI Symbol;Acc:MGI:5455341]
DMR_482	2	166440001	166441000	1000	0.00579621	0.0773187	-54.7585	Distal Intergenic	2	166447451	166459232	11782	1	ENSMUSG00000085129	-6451	5031425F14Rik	MGI Symbol	lincRNA	RIKEN cDNA 5031425F14 gene [Source:MGI Symbol;Acc:MGI:2442533]
DMR_781	4	115281001	115282000	1000	9.49368e-20	1.90941e-16	-54.1225	Distal Intergenic	4	115299046	115332815	33770	1	ENSMUSG00000066071	-17046	Cyp4a12a	MGI Symbol	protein_coding	cytochrome P450, family 4, subfamily a, polypeptide 12a [Source:MGI Symbol;Acc:MGI:88612]	CYTOCHROME P450 PRECURSOR CYTOCHROME P450 LAURIC ACID OMEGA HYDROXYLASE LONG CHAIN FATTY ACID OMEGA MONOOXYGENASE EC_1.14.14.80
DMR_3141	16	15933001	15934000	1000	0.000137881	0.00540215	-53.8462	Intron (ENSMUST00000040248/ENSMUSG00000041974, intron 11 of 19)	16	15888416	15889981	1566	1	ENSMUSG00000041974	44585	Spidr	MGI Symbol	protein_coding	scaffolding protein involved in DNA repair [Source:MGI Symbol;Acc:MGI:1924834]	DNA REPAIR SCAFFOLDING SCAFFOLDING INVOLVED IN DNA REPAIR
DMR_3551	19	31602001	31603000	1000	0.000296643	0.00960013	-52.5886	Intron (ENSMUST00000065067/ENSMUSG00000052920, intron 1 of 17)	19	30568547	31664370	1095824	2	ENSMUSG00000052920	61370	Prkg1	MGI Symbol	protein_coding	protein kinase, cGMP-dependent, type I [Source:MGI Symbol;Acc:MGI:108174]
DMR_1684	8	33957001	33958000	1000	0.000411976	0.0121921	-52.4444	Distal Intergenic	8	33782643	33929863	147221	2	ENSMUSG00000031586	-27138	Rbpms	MGI Symbol	protein_coding	RNA binding protein gene with multiple splicing [Source:MGI Symbol;Acc:MGI:1334446]	RNA BINDING WITH MULTIPLE SPLICING RBP MS HEART AND RRM EXPRESSED SEQUENCE HERMES
DMR_1002	5	38454001	38455000	1000	0.00022361	0.00776056	-52.3915	Intron (ENSMUST00000067886/ENSMUSG00000005107, intron 2 of 11)	5	38415440	38440829	25390	2	ENSMUSG00000005107	-13172	Slc2a9	MGI Symbol	protein_coding	solute carrier family 2 (facilitated glucose transporter), member 9 [Source:MGI Symbol;Acc:MGI:2152844]
DMR_217	1	176981001	176982000	1000	0.000339961	0.0106167	-51.8426	Intron (ENSMUST00000027785/ENSMUSG00000026504, intron 16 of 17)	1	176974236	176976445	2210	1	ENSMUSG00000026504	6765	Sdccag8	MGI Symbol	protein_coding	serologically defined colon cancer antigen 8 [Source:MGI Symbol;Acc:MGI:1924066]	SEROLOGICALLY DEFINED COLON CANCER ANTIGEN 8 CENTROSOMAL COLON CANCER AUTOANTIGEN
DMR_2550	12	54460001	54461000	1000	0.000185047	0.00673079	-49.718	Distal Intergenic	12	54429534	54430398	865	2	ENSMUSG00000114047	-29603	Gm7557	MGI Symbol	processed_pseudogene	predicted gene 7557 [Source:MGI Symbol;Acc:MGI:3645465]
DMR_3414	18	33806001	33807000	1000	0.00178483	0.0346706	-49.0385	Promoter (2-3kb)	18	33797391	33803098	5708	2	ENSMUSG00000024376	-2903	Epb41l4a	MGI Symbol	protein_coding	erythrocyte membrane protein band 4.1 like 4a [Source:MGI Symbol;Acc:MGI:103007]
DMR_2220	10	117554001	117555000	1000	2.02165e-05	0.00124593	-48.9371	Distal Intergenic	10	117559099	117560423	1325	1	ENSMUSG00000112399	-4099	Gm32235	MGI Symbol	lincRNA	predicted gene, 32235 [Source:MGI Symbol;Acc:MGI:5591394]
DMR_752	4	82710001	82711000	1000	0.00163681	0.0326227	-48.6938	Distal Intergenic	4	82498321	82705750	207430	2	ENSMUSG00000008575	-4251	Nfib	MGI Symbol	protein_coding	nuclear factor I/B [Source:MGI Symbol;Acc:MGI:103188]
DMR_1821	8	120540001	120541000	1000	0.000935198	0.021886	-48.6537	Intron (ENSMUST00000127664/ENSMUSG00000092329, intron 1 of 15)	8	120538696	120538754	59	1	ENSMUSG00000031822	1305	Gse1	MGI Symbol	protein_coding	genetic suppressor element 1, coiled-coil protein [Source:MGI Symbol;Acc:MGI:1098275]	UNCHARACTERIZED
DMR_1663	8	14340001	14341000	1000	2.11402e-06	0.000211347	-48.4362	Intron (ENSMUST00000152652/ENSMUSG00000047495, intron 2 of 14)	8	14350178	14350285	108	1	ENSMUSG00000047495	-9178	Dlgap2	MGI Symbol	protein_coding	DLG associated protein 2 [Source:MGI Symbol;Acc:MGI:2443181]
DMR_3150	16	22528001	22529000	1000	2.20661e-06	0.000218263	-48.264	Promoter (<=1kb)	16	22528218	22528784	567	1	ENSMUSG00000116847	0	Gm30251	MGI Symbol	processed_pseudogene	predicted gene, 30251 [Source:MGI Symbol;Acc:MGI:5589410]
DMR_3370	17	84669001	84670000	1000	0.00149714	0.0306796	-47.8784	Exon (ENSMUST00000066175/ENSMUSG00000040505, exon 9 of 13)	17	84669917	84674370	4454	2	ENSMUSG00000040505	4370	Abcg5	MGI Symbol	protein_coding	ATP binding cassette subfamily G member 5 [Source:MGI Symbol;Acc:MGI:1351659]	ATP BINDING CASSETTE SUB FAMILY G MEMBER 5 EC_7.6.2.- STEROLIN 1
DMR_2412	11	101807001	101808000	1000	0.00113612	0.0252137	-47.5528	Distal Intergenic	11	101769747	101785371	15625	2	ENSMUSG00000017724	-21630	Etv4	MGI Symbol	protein_coding	ets variant 4 [Source:MGI Symbol;Acc:MGI:99423]
DMR_536	3	26369001	26370000	1000	3.87534e-06	0.000344608	-47.3856	Distal Intergenic	3	26380445	26382411	1967	1	ENSMUSG00000102274	-10445	Gm4855	MGI Symbol	processed_pseudogene	predicted gene 4855 [Source:MGI Symbol;Acc:MGI:3648363]
DMR_3237	17	6661001	6662000	1000	0.00102014	0.0233204	-46.9969	Promoter (1-2kb)	17	6663014	6680505	17492	1	ENSMUSG00000041831	-1014	Sytl3	MGI Symbol	protein_coding	synaptotagmin-like 3 [Source:MGI Symbol;Acc:MGI:1933367]	SYNAPTOTAGMIN 3 EXOPHILIN 6
DMR_1097	5	112588001	112589000	1000	3.80821e-07	5.30013e-05	-46.6982	Intron (ENSMUST00000183186/ENSMUSG00000097962, intron 1 of 4)	5	112582936	112589996	7061	2	ENSMUSG00000097962	996	1700034G24Rik	MGI Symbol	lincRNA	RIKEN cDNA 1700034G24 gene [Source:MGI Symbol;Acc:MGI:1914575]
DMR_1561	7	89856001	89857000	1000	0.00423668	0.0626768	-44.5217	Distal Intergenic	7	89829282	89851962	22681	1	ENSMUSG00000030621	26719	Me3	MGI Symbol	protein_coding	malic enzyme 3, NADP(+)-dependent, mitochondrial [Source:MGI Symbol;Acc:MGI:1916679]
DMR_2437	11	112978001	112979000	1000	0.00173829	0.0340141	-43.6747	Distal Intergenic	11	112825179	112832469	7291	1	ENSMUSG00000020624	152822	4933434M16Rik	MGI Symbol	lincRNA	RIKEN cDNA 4933434M16 gene [Source:MGI Symbol;Acc:MGI:1918453]
DMR_566	3	52830001	52831000	1000	0.000478008	0.0134978	-43.6735	Distal Intergenic	3	52789004	52797785	8782	2	ENSMUSG00000104109	-32216	Gm30292	MGI Symbol	lincRNA	predicted gene, 30292 [Source:MGI Symbol;Acc:MGI:5589451]
DMR_1809	8	119064001	119065000	1000	0.000823351	0.0198925	-43.1818	Intron (ENSMUST00000117160/ENSMUSG00000031841, intron 6 of 13)	8	119151465	119242356	90892	1	ENSMUSG00000031841	-86465	Cdh13	MGI Symbol	protein_coding	cadherin 13 [Source:MGI Symbol;Acc:MGI:99551]	CADHERIN 13 PRECURSOR HEART CADHERIN H CADHERIN TRUNCATED CADHERIN T CAD T CADHERIN
DMR_2833	13	107103001	107104000	1000	0.000296198	0.00959028	-42.9403	Distal Intergenic	13	107063695	107087797	24103	1	ENSMUSG00000114311	39306	Gm31452	MGI Symbol	lincRNA	predicted gene, 31452 [Source:MGI Symbol;Acc:MGI:5590611]
DMR_2514	12	25468001	25469000	1000	1.9926e-11	1.13548e-08	-42.8571	Intron (ENSMUST00000221270/ENSMUSG00000113669, intron 6 of 7)	12	25394755	25471979	77225	1	ENSMUSG00000113669	73246	Gm36723	MGI Symbol	lincRNA	predicted gene, 36723 [Source:MGI Symbol;Acc:MGI:5595882]
DMR_1571	7	98754001	98755000	1000	3.43476e-06	0.000312935	-42.8257	Distal Intergenic	7	98734747	98735081	335	2	ENSMUSG00000108988	-18920	Gm44934	MGI Symbol	lincRNA	predicted gene 44934 [Source:MGI Symbol;Acc:MGI:5753510]
DMR_66	1	63408001	63409000	1000	4.19511e-19	7.96862e-16	-42.2	Distal Intergenic	1	63445891	63573217	127327	1	ENSMUSG00000025964	-36891	Adam23	MGI Symbol	protein_coding	a disintegrin and metallopeptidase domain 23 [Source:MGI Symbol;Acc:MGI:1345162]
DMR_1128	5	119644001	119645000	1000	1.13157e-14	1.36552e-11	-42.0732	Promoter (1-2kb)	5	119646134	119659262	13129	1	ENSMUSG00000085345	-1134	Gm16064	MGI Symbol	lincRNA	predicted gene 16064 [Source:MGI Symbol;Acc:MGI:3801956]
DMR_2804	13	73005001	73006000	1000	0.00764886	0.0926892	-41.8943	Distal Intergenic	13	72809601	72816763	7163	2	ENSMUSG00000113082	-188238	D730050B12Rik	MGI Symbol	lincRNA	RIKEN cDNA D730050B12 gene [Source:MGI Symbol;Acc:MGI:1925696]
DMR_2718	13	36932001	36933000	1000	7.98828e-38	3.90183e-34	-41.7574	Intron (ENSMUST00000037491/ENSMUSG00000039109, intron 8 of 14)	13	36963239	36973329	10091	1	ENSMUSG00000039109	-30239	F13a1	MGI Symbol	protein_coding	coagulation factor XIII, A1 subunit [Source:MGI Symbol;Acc:MGI:1921395]	GLUTAMINE GAMMA GLUTAMYLTRANSFERASE EC_2.3.2.13 TRANSGLUTAMINASE TG TGASE TRANSGLUTAMINASE TGASE
DMR_2349	11	75999001	76000000	1000	0.00799881	0.0954984	-41.5034	Promoter (<=1kb)	11	75999912	76003569	3658	1	ENSMUSG00000053783	0	1700016K19Rik	MGI Symbol	protein_coding	RIKEN cDNA 1700016K19 gene [Source:MGI Symbol;Acc:MGI:1921480]	LIAT1 LIGAND OF ATE1
DMR_14	1	23255001	23256000	1000	0.00011494	0.00473294	-41.3952	Exon (ENSMUST00000193885/ENSMUSG00000102766, exon 1 of 1)	1	23255987	23256406	420	2	ENSMUSG00000102766	406	Gm6420	MGI Symbol	TEC	predicted gene 6420 [Source:MGI Symbol;Acc:MGI:3644588]
DMR_1257	6	28787001	28788000	1000	2.15013e-15	2.90192e-12	-41.25	Intron (ENSMUST00000164915/ENSMUSG00000001424, intron 14 of 16)	6	28796463	28799713	3251	1	ENSMUSG00000001424	-8463	Snd1	MGI Symbol	protein_coding	staphylococcal nuclease and tudor domain containing 1 [Source:MGI Symbol;Acc:MGI:1929266]
DMR_3557	19	33456001	33457000	1000	0.000491152	0.0137535	-41.0184	Distal Intergenic	19	33447613	33447798	186	2	ENSMUSG00000118289	-8203	Gm19724	MGI Symbol	processed_pseudogene	predicted gene, 19724 [Source:MGI Symbol;Acc:MGI:5011909]
DMR_493	2	168628001	168629000	1000	9.02967e-06	0.000670432	-40.9675	Distal Intergenic	2	168640696	168640759	64	2	ENSMUSG00000105496	11759	Mir7004	MGI Symbol	miRNA	microRNA 7004 [Source:MGI Symbol;Acc:MGI:5562758]
DMR_314	2	34114001	34115000	1000	8.29405e-10	2.94376e-07	-40.8317	Promoter (2-3kb)	2	34097397	34111444	14048	2	ENSMUSG00000103413	-2557	Gm38389	MGI Symbol	lincRNA	predicted gene, 38389 [Source:MGI Symbol;Acc:MGI:5613626]
DMR_3110	15	97904001	97905000	1000	0.00150397	0.0307733	-40.626	Intron (ENSMUST00000023119/ENSMUSG00000022479, intron 1 of 9)	15	97854425	97908310	53886	2	ENSMUSG00000022479	3310	Vdr	MGI Symbol	protein_coding	vitamin D (1,25-dihydroxyvitamin D3) receptor [Source:MGI Symbol;Acc:MGI:103076]	VITAMIN D3 RECEPTOR VDR 1 25 DIHYDROXYVITAMIN D3 RECEPTOR NUCLEAR RECEPTOR SUBFAMILY 1 GROUP I MEMBER 1
DMR_705	4	25782001	25783000	1000	2.56504e-05	0.00150174	-40.5983	Intron (ENSMUST00000084770/ENSMUSG00000055373, intron 1 of 2)	4	25797703	25799855	2153	2	ENSMUSG00000055373	16855	Fut9	MGI Symbol	protein_coding	fucosyltransferase 9 [Source:MGI Symbol;Acc:MGI:1330859]	ALPHA 1 3 FUCOSYLTRANSFERASE 9 EC_2.4.1.- FUCOSYLTRANSFERASE 9 FUCOSYLTRANSFERASE IX FUC TIX FUCT IX GALACTOSIDE 3 L FUCOSYLTRANSFERASE
DMR_1000	5	38025001	38026000	1000	0.00744924	0.0911094	-40.1807	Distal Intergenic	5	38027715	38028009	295	2	ENSMUSG00000107129	2009	Gm43762	MGI Symbol	TEC	predicted gene 43762 [Source:MGI Symbol;Acc:MGI:5663899]
DMR_765	4	101598001	101599000	1000	2.56186e-08	5.49744e-06	-40.0112	Exon (ENSMUST00000154120/ENSMUSG00000028528, exon 3 of 12)	4	101555095	101555368	274	1	ENSMUSG00000028528	42906	Dnajc6	MGI Symbol	protein_coding	DnaJ heat shock protein family (Hsp40) member C6 [Source:MGI Symbol;Acc:MGI:1919935]	TYROSINE PHOSPHATASE AUXILIN EC_3.1.3.48 DNAJ HOMOLOG SUBFAMILY C MEMBER 6
DMR_1845	8	124573001	124574000	1000	3.9485e-08	7.93359e-06	-40	Promoter (2-3kb)	8	124576111	124618731	42621	1	ENSMUSG00000031981	-2111	Capn9	MGI Symbol	protein_coding	calpain 9 [Source:MGI Symbol;Acc:MGI:1920897]	CALPAIN 9 EC_3.4.22.- DIGESTIVE TRACT SPECIFIC CALPAIN NEW CALPAIN 4 NCL 4
DMR_28	1	37866001	37867000	1000	3.50154e-06	0.000317423	-39.9562	Promoter (<=1kb)	1	37760823	37866429	105607	2	ENSMUSG00000060771	0	Tsga10	MGI Symbol	protein_coding	testis specific 10 [Source:MGI Symbol;Acc:MGI:2685063]	TESTIS SPECIFIC GENE 10
DMR_1819	8	120497001	120498000	1000	1.21726e-07	2.07234e-05	-39.9137	Intron (ENSMUST00000127664/ENSMUSG00000092329, intron 1 of 15)	8	120488447	120581390	92944	1	ENSMUSG00000031822	8554	Gse1	MGI Symbol	protein_coding	genetic suppressor element 1, coiled-coil protein [Source:MGI Symbol;Acc:MGI:1098275]	UNCHARACTERIZED
DMR_2796	13	69122001	69123000	1000	8.62833e-08	1.54526e-05	-39.621	Distal Intergenic	13	69141229	69143965	2737	1	ENSMUSG00000097522	-18229	Gm26844	MGI Symbol	lincRNA	predicted gene, 26844 [Source:MGI Symbol;Acc:MGI:5477338]
DMR_3320	17	47617001	47618000	1000	0.00360975	0.0562113	-39.5425	Intron (ENSMUST00000024778/ENSMUSG00000092558, intron 2 of 3)	17	47620771	47622339	1569	2	ENSMUSG00000023984	4339	Gm20517	MGI Symbol	protein_coding	predicted gene 20517 [Source:MGI Symbol;Acc:MGI:5141982]
DMR_1585	7	113059001	113060000	1000	0.00271317	0.0464701	-39.2388	Distal Intergenic	7	113119698	113119808	111	1	ENSMUSG00000088671	-59698	Gm23662	MGI Symbol	rRNA	predicted gene, 23662 [Source:MGI Symbol;Acc:MGI:5453439]
DMR_198	1	165596001	165597000	1000	3.73466e-07	5.23685e-05	-39.1875	Intron (ENSMUST00000068705/ENSMUSG00000026566, intron 4 of 4)	1	165604230	165605753	1524	2	ENSMUSG00000026566	8753	Mpzl1	MGI Symbol	protein_coding	myelin protein zero-like 1 [Source:MGI Symbol;Acc:MGI:1915731]
DMR_276	2	17193001	17194000	1000	0.00220596	0.0402763	-38.8889	Distal Intergenic	2	17181743	17185487	3745	2	ENSMUSG00000085193	-7514	Gm13322	MGI Symbol	lincRNA	predicted gene 13322 [Source:MGI Symbol;Acc:MGI:3650424]
DMR_1500	7	45213001	45214000	1000	0.000227634	0.00786298	-38.6553	Promoter (<=1kb)	7	45211003	45212147	1145	2	ENSMUSG00000030792	-854	Dkkl1	MGI Symbol	protein_coding	dickkopf-like 1 [Source:MGI Symbol;Acc:MGI:1354963]
DMR_1774	8	106378001	106379000	1000	0.000181662	0.00664517	-38.2935	Distal Intergenic	8	106415327	106426598	11272	1	ENSMUSG00000031907	-36327	Zfp90	MGI Symbol	protein_coding	zinc finger protein 90 [Source:MGI Symbol;Acc:MGI:104786]	ZINC FINGER 90 ZFP 90
DMR_517	2	180274001	180275000	1000	0.00689074	0.0867192	-38.1159	Promoter (<=1kb)	2	180262132	180273496	11365	2	ENSMUSG00000038990	-505	Cables2	MGI Symbol	protein_coding	CDK5 and Abl enzyme substrate 2 [Source:MGI Symbol;Acc:MGI:2182335]
DMR_2690	13	12799001	12800000	1000	2.70235e-08	5.75677e-06	-37.931	Promoter (<=1kb)	13	12796725	12800050	3326	2	ENSMUSG00000056457	50	Prl2c3	MGI Symbol	protein_coding	prolactin family 2, subfamily c, member 3 [Source:MGI Symbol;Acc:MGI:1341833]	PRECURSOR
DMR_1925	9	55543001	55544000	1000	1.57088e-05	0.00102569	-37.897	Intron (ENSMUST00000034869/ENSMUSG00000032318, intron 3 of 5)	9	55542336	55544280	1945	1	ENSMUSG00000032318	665	Isl2	MGI Symbol	protein_coding	insulin related protein 2 (islet 2) [Source:MGI Symbol;Acc:MGI:109156]	INSULIN GENE ENHANCER ISL ISLET
DMR_3718	X	165834001	165835000	1000	6.13752e-136	1.57386e-131	-37.8574	Distal Intergenic	20	165717409	165717515	107	2	ENSMUSG00000064497	-116486	Gm22062	MGI Symbol	snRNA	predicted gene, 22062 [Source:MGI Symbol;Acc:MGI:5451839]
DMR_76	1	75366001	75367000	1000	9.71918e-05	0.00416863	-37.8182	Exon (ENSMUST00000027409/ENSMUSG00000026208, exon 8 of 9)	1	75368272	75370451	2180	2	ENSMUSG00000026208	3451	Des	MGI Symbol	protein_coding	desmin [Source:MGI Symbol;Acc:MGI:94885]	DESMIN
DMR_2973	14	110365001	110366000	1000	4.54888e-08	8.84536e-06	-37.5453	Distal Intergenic	14	110428157	110428263	107	2	ENSMUSG00000094312	62263	Gm23242	MGI Symbol	snRNA	predicted gene, 23242 [Source:MGI Symbol;Acc:MGI:5453019]
DMR_3332	17	58618001	58619000	1000	0.000312109	0.00995925	-37.5161	Distal Intergenic	17	58593614	58594840	1227	1	ENSMUSG00000046952	24387	Gm5815	MGI Symbol	processed_pseudogene	predicted pseudogene 5815 [Source:MGI Symbol;Acc:MGI:3648184]
DMR_2453	11	118746001	118747000	1000	3.87166e-05	0.00208248	-37.004	Intron (ENSMUST00000117731/ENSMUSG00000025576, intron 2 of 13)	11	118489764	118761041	271278	2	ENSMUSG00000025576	14041	Rbfox3	MGI Symbol	protein_coding	RNA binding protein, fox-1 homolog (C. elegans) 3 [Source:MGI Symbol;Acc:MGI:106368]	RNA BINDING FOX 1 HOMOLOG 3 FOX 1 HOMOLOG C NEURONAL NUCLEI ANTIGEN NEUN ANTIGEN
DMR_2283	11	45894001	45895000	1000	0.00156032	0.0315773	-36.7755	Exon (ENSMUST00000109260/ENSMUSG00000006169, exon 7 of 12)	11	45882397	45910625	28229	1	ENSMUSG00000006169	11604	Clint1	MGI Symbol	protein_coding	clathrin interactor 1 [Source:MGI Symbol;Acc:MGI:2144243]	CLATHRIN INTERACTOR 1 ENTHOPROTIN EPSIN 4 EPSIN RELATED EPSINR
DMR_647	3	129618001	129619000	1000	0.00470582	0.0673444	-36.6667	Intron (ENSMUST00000199910/ENSMUSG00000041220, intron 2 of 3)	3	129678337	129681546	3210	2	ENSMUSG00000041220	62546	Elovl6	MGI Symbol	protein_coding	ELOVL family member 6, elongation of long chain fatty acids (yeast) [Source:MGI Symbol;Acc:MGI:2156528]
DMR_3303	17	39011001	39012000	1000	3.11451e-05	0.00174096	-36.6388	Distal Intergenic	17	39029464	39029585	122	2	ENSMUSG00000117021	17585	Gm49826	MGI Symbol	processed_pseudogene	predicted gene, 49826 [Source:MGI Symbol;Acc:MGI:6270493]
DMR_178	1	151040001	151041000	1000	0.0019697	0.0371735	-36.5385	Distal Intergenic	1	151062004	151062110	107	2	ENSMUSG00000096851	21110	Gm22756	MGI Symbol	snRNA	predicted gene, 22756 [Source:MGI Symbol;Acc:MGI:5452533]
DMR_90	1	84414001	84415000	1000	1.57596e-05	0.00102799	-36.4449	Intron (ENSMUST00000049126/ENSMUSG00000036766, intron 9 of 12)	1	84392503	84395399	2897	2	ENSMUSG00000036766	-18602	Dner	MGI Symbol	protein_coding	delta/notch-like EGF repeat containing [Source:MGI Symbol;Acc:MGI:2152889]
DMR_728	4	48034001	48035000	1000	0.00270709	0.0463913	-36.385	Distal Intergenic	4	48045153	48086445	41293	1	ENSMUSG00000028341	-10153	Nr4a3	MGI Symbol	protein_coding	nuclear receptor subfamily 4, group A, member 3 [Source:MGI Symbol;Acc:MGI:1352457]
DMR_1618	7	132721001	132722000	1000	0.000288349	0.00938501	-36.2202	Intron (ENSMUST00000124096/ENSMUSG00000030849, intron 2 of 6)	7	132713365	132776916	63552	2	ENSMUSG00000030849	54916	Fgfr2	MGI Symbol	protein_coding	fibroblast growth factor receptor 2 [Source:MGI Symbol;Acc:MGI:95523]	FIBROBLAST GROWTH FACTOR RECEPTOR 2 PRECURSOR FGFR 2 EC_2.7.10.1
DMR_1114	5	116444001	116445000	1000	2.43873e-13	2.26378e-10	-36.2127	3' UTR	5	116442432	116446844	4413	2	ENSMUSG00000063919	1844	Srrm4	MGI Symbol	protein_coding	serine/arginine repetitive matrix 4 [Source:MGI Symbol;Acc:MGI:1916205]
DMR_1480	7	34662001	34663000	1000	0.0043213	0.0635209	-36.0887	Distal Intergenic	7	34655370	34656732	1363	2	ENSMUSG00000030499	-5269	Kctd15	MGI Symbol	protein_coding	potassium channel tetramerisation domain containing 15 [Source:MGI Symbol;Acc:MGI:2385276]	BTB/POZ DOMAIN CONTAINING KCTD15 POTASSIUM CHANNEL TETRAMERIZATION DOMAIN CONTAINING 15
DMR_2236	10	128460001	128461000	1000	0.000326721	0.0103069	-35.5811	Intron (ENSMUST00000218228/ENSMUSG00000025369, intron 1 of 4)	10	128459656	128468868	9213	1	ENSMUSG00000025369	345	Smarcc2	MGI Symbol	protein_coding	SWI/SNF related, matrix associated, actin dependent regulator of chromatin, subfamily c, member 2 [Source:MGI Symbol;Acc:MGI:1915344]
DMR_1708	8	57800001	57801000	1000	7.26552e-12	4.68709e-09	-35.5311	Intron (ENSMUST00000204128/ENSMUSG00000096914, intron 11 of 12)	8	57776225	57796590	20366	2	ENSMUSG00000096914	-3411	Galntl6	MGI Symbol	protein_coding	UDP-N-acetyl-alpha-D-galactosamine:polypeptide N-acetylgalactosaminyltransferase-like 6 [Source:MGI Symbol;Acc:MGI:1913581]
DMR_3241	17	8892001	8893000	1000	4.35135e-05	0.00226507	-35.4704	Promoter (<=1kb)	17	8893291	8930530	37240	1	ENSMUSG00000023868	-291	Pde10a	MGI Symbol	protein_coding	phosphodiesterase 10A [Source:MGI Symbol;Acc:MGI:1345143]	CAMP AND CAMP INHIBITED CGMP 3' 5' CYCLIC PHOSPHODIESTERASE 10A
DMR_755	4	84001001	84002000	1000	0.000187485	0.00678162	-35.292	Distal Intergenic	4	84042039	84044879	2841	2	ENSMUSG00000085217	42879	6030471H07Rik	MGI Symbol	lincRNA	RIKEN cDNA 6030471H07 gene [Source:MGI Symbol;Acc:MGI:1925488]
DMR_2521	12	28123001	28124000	1000	3.85416e-10	1.50603e-07	-35.2627	Distal Intergenic	12	28060391	28060528	138	2	ENSMUSG00000088937	-62473	Gm25923	MGI Symbol	rRNA	predicted gene, 25923 [Source:MGI Symbol;Acc:MGI:5455700]
DMR_1111	5	116309001	116310000	1000	1.97048e-07	3.06938e-05	-34.9561	Promoter (<=1kb)	5	116305682	116309360	3679	2	ENSMUSG00000084921	0	Gm13838	MGI Symbol	lincRNA	predicted gene 13838 [Source:MGI Symbol;Acc:MGI:3649377]
DMR_1509	7	49965001	49966000	1000	0.00014936	0.00574458	-34.6806	Distal Intergenic	7	49974864	50560889	586026	1	ENSMUSG00000055409	-8864	Nell1	MGI Symbol	protein_coding	NEL-like 1 [Source:MGI Symbol;Acc:MGI:2443902]
DMR_2737	13	44470001	44471000	1000	0.0057252	0.0767449	-34.6195	Distal Intergenic	13	44400436	44455303	54868	2	ENSMUSG00000098107	-14698	Gm27007	MGI Symbol	lincRNA	predicted gene, 27007 [Source:MGI Symbol;Acc:MGI:5504122]
DMR_1126	5	118818001	118819000	1000	6.35806e-05	0.00302419	-34.441	Distal Intergenic	5	118875811	118877465	1655	2	ENSMUSG00000106708	58465	Gm43782	MGI Symbol	lincRNA	predicted gene 43782 [Source:MGI Symbol;Acc:MGI:5663919]
DMR_555	3	41183001	41184000	1000	0.00259399	0.0451049	-34.3296	Distal Intergenic	3	41163048	41172663	9616	2	ENSMUSG00000105258	-10338	Gm40038	MGI Symbol	lincRNA	predicted gene, 40038 [Source:MGI Symbol;Acc:MGI:5622923]
DMR_2984	14	121880001	121881000	1000	2.15068e-06	0.000214177	-34.2678	Promoter (<=1kb)	14	121876859	121879409	2551	2	ENSMUSG00000102112	-592	1810041H14Rik	MGI Symbol	antisense	RIKEN cDNA 1810041H14 gene [Source:MGI Symbol;Acc:MGI:1925562]
DMR_2977	14	118459001	118460000	1000	8.12454e-05	0.00364231	-34.1463	Distal Intergenic	14	118527758	118529965	2208	2	ENSMUSG00000032849	69965	Abcc4	MGI Symbol	protein_coding	ATP-binding cassette, sub-family C (CFTR/MRP), member 4 [Source:MGI Symbol;Acc:MGI:2443111]
DMR_124	1	117883001	117884000	1000	2.11179e-07	3.25488e-05	-34.127	Intron (ENSMUST00000190869/ENSMUSG00000100886, intron 2 of 2)	1	117868522	117899722	31201	1	ENSMUSG00000100886	14479	Gm7195	MGI Symbol	unprocessed_pseudogene	predicted gene 7195 [Source:MGI Symbol;Acc:MGI:3779695]
DMR_567	3	52938001	52939000	1000	1.78453e-09	5.68462e-07	-34.0245	Distal Intergenic	3	52906756	52927666	20911	2	ENSMUSG00000104401	-10335	Gm20750	MGI Symbol	lincRNA	predicted gene, 20750 [Source:MGI Symbol;Acc:MGI:5434106]
DMR_323	2	45742001	45743000	1000	0.00457484	0.0660365	-33.8987	Intron (ENSMUST00000129687/ENSMUSG00000086710, intron 2 of 2)	2	45733457	45753311	19855	1	ENSMUSG00000086710	8544	Gm13465	MGI Symbol	lincRNA	predicted gene 13465 [Source:MGI Symbol;Acc:MGI:3649598]
DMR_136	1	121941001	121942000	1000	3.89931e-13	3.43317e-10	-33.8163	Distal Intergenic	1	121969217	121970524	1308	2	ENSMUSG00000083584	28524	Gm15394	MGI Symbol	processed_pseudogene	predicted gene 15394 [Source:MGI Symbol;Acc:MGI:3705608]
DMR_203	1	169146001	169147000	1000	5.32277e-05	0.00265293	-33.5994	Distal Intergenic	1	169018974	169019089	116	2	ENSMUSG00000098829	-126912	Mir6354	MGI Symbol	miRNA	microRNA 6354 [Source:MGI Symbol;Acc:MGI:5530664]
DMR_336	2	61563001	61564000	1000	0.0051948	0.0718753	-33.5006	Distal Intergenic	2	61578585	61654171	75587	1	ENSMUSG00000064289	-14585	Tank	MGI Symbol	protein_coding	TRAF family member-associated Nf-kappa B activator [Source:MGI Symbol;Acc:MGI:107676]	TRAF FAMILY MEMBER ASSOCIATED NF KAPPA B ACTIVATOR TRAF INTERACTING I TRAF
DMR_2308	11	59819001	59820000	1000	0.00826974	0.0975453	-33.4526	Promoter (<=1kb)	11	59817795	59818687	893	2	ENSMUSG00000019373	-314	Cops3	MGI Symbol	protein_coding	COP9 signalosome subunit 3 [Source:MGI Symbol;Acc:MGI:1349409]
DMR_589	3	83589001	83590000	1000	0.00854636	0.0996394	-33.385	Distal Intergenic	3	83555363	83574122	18760	2	ENSMUSG00000101334	-14879	1700028M03Rik	MGI Symbol	lincRNA	RIKEN cDNA 1700028M03 gene [Source:MGI Symbol;Acc:MGI:1916710]
DMR_1629	7	139096001	139097000	1000	0.000158256	0.00598223	-33.3516	Exon (ENSMUST00000026551/ENSMUSG00000025478, exon 9 of 14)	7	139089247	139101777	12531	1	ENSMUSG00000025478	6754	Dpysl4	MGI Symbol	protein_coding	dihydropyrimidinase-like 4 [Source:MGI Symbol;Acc:MGI:1349764]
DMR_2516	12	25688001	25689000	1000	3.32405e-12	2.34324e-09	-33.3485	Promoter (<=1kb)	12	25687801	25687906	106	1	ENSMUSG00000089441	200	Gm22527	MGI Symbol	rRNA	predicted gene, 22527 [Source:MGI Symbol;Acc:MGI:5452304]
DMR_1077	5	104914001	104915000	1000	1.21149e-11	7.30981e-09	-33.3333	Distal Intergenic	5	104936651	104936757	107	1	ENSMUSG00000096561	-21651	Gm24097	MGI Symbol	snRNA	predicted gene, 24097 [Source:MGI Symbol;Acc:MGI:5453874]
DMR_2562	12	59031001	59032000	1000	0.000128566	0.00513947	-33.3333	Distal Intergenic	12	59024666	59027887	3222	1	ENSMUSG00000060121	6335	Gemin2	MGI Symbol	protein_coding	gem nuclear organelle associated protein 2 [Source:MGI Symbol;Acc:MGI:1913853]
DMR_1685	8	34140001	34141000	1000	6.30073e-06	0.000506692	-33.2604	Exon (ENSMUST00000033910/ENSMUSG00000031513, exon 2 of 4)	8	34135572	34147033	11462	2	ENSMUSG00000031513	6033	Leprotl1	MGI Symbol	protein_coding	leptin receptor overlapping transcript-like 1 [Source:MGI Symbol;Acc:MGI:1915442]	LEPTIN RECEPTOR GENE RELATED ENDOSPANIN 1 OB R GENE RELATED OB RGRP
DMR_10	1	18969001	18970000	1000	0.000563553	0.0151402	-33.2551	Promoter (<=1kb)	1	18969762	18969833	72	2	ENSMUSG00000088800	0	Gm24075	MGI Symbol	snoRNA	predicted gene, 24075 [Source:MGI Symbol;Acc:MGI:5453852]
DMR_991	5	34224001	34225000	1000	0.000235926	0.0080888	-32.7527	Exon (ENSMUST00000201477/ENSMUSG00000106888, exon 2 of 2)	5	34221162	34225984	4823	1	ENSMUSG00000106888	2839	Gm42848	MGI Symbol	antisense	predicted gene 42848 [Source:MGI Symbol;Acc:MGI:5662985]
DMR_172	1	141925001	141926000	1000	0.00237448	0.0423971	-32.5321	Distal Intergenic	1	141546206	141547477	1272	1	ENSMUSG00000103858	378795	Gm37604	MGI Symbol	TEC	predicted gene, 37604 [Source:MGI Symbol;Acc:MGI:5610832]
DMR_501	2	172072001	172073000	1000	0.000661213	0.0170073	-32.522	Distal Intergenic	2	172046526	172050134	3609	1	ENSMUSG00000087409	25475	Gm14271	MGI Symbol	antisense	predicted gene 14271 [Source:MGI Symbol;Acc:MGI:3649854]
DMR_2931	14	63741001	63742000	1000	3.2685e-05	0.00181063	-32.3792	Intron (ENSMUST00000119973/ENSMUSG00000035067, intron 1 of 2)	14	63727189	63727267	79	1	ENSMUSG00000035067	13812	Xkr6	MGI Symbol	protein_coding	X-linked Kx blood group related 6 [Source:MGI Symbol;Acc:MGI:2447765]	XK RELATED
DMR_980	5	26042001	26043000	1000	0.00426923	0.0629838	-32.3052	Promoter (2-3kb)	5	26032846	26039558	6713	2	ENSMUSG00000073119	-2443	Speer4a	MGI Symbol	protein_coding	spermatogenesis associated glutamate (E)-rich protein 4A [Source:MGI Symbol;Acc:MGI:1922907]	TAKUSAN
DMR_2739	13	45501001	45502000	1000	0.000349471	0.010801	-32.2581	Distal Intergenic	13	45507444	45546382	38939	1	ENSMUSG00000000253	-5444	Gmpr	MGI Symbol	protein_coding	guanosine monophosphate reductase [Source:MGI Symbol;Acc:MGI:1913605]
DMR_2915	14	54683001	54684000	1000	0.0025669	0.0447667	-32.2552	Intron (ENSMUST00000022793/ENSMUSG00000022185, intron 2 of 18)	14	54665126	54686060	20935	2	ENSMUSG00000022185	2060	Acin1	MGI Symbol	protein_coding	apoptotic chromatin condensation inducer 1 [Source:MGI Symbol;Acc:MGI:1891824]	APOPTOTIC CHROMATIN CONDENSATION INDUCER IN THE NUCLEUS ACINUS
DMR_2313	11	62137001	62138000	1000	0.00459216	0.06619	-32.2034	Intron (ENSMUST00000201671/ENSMUSG00000042331, intron 7 of 7)	11	62077097	62223013	145917	1	ENSMUSG00000042331	59904	Specc1	MGI Symbol	protein_coding	sperm antigen with calponin homology and coiled-coil domains 1 [Source:MGI Symbol;Acc:MGI:2442356]	CYTOSPIN A SPECC1 SPERM ANTIGEN WITH CALPONIN HOMOLOGY AND COILED COIL DOMAINS 1
DMR_213	1	173333001	173334000	1000	6.36049e-07	8.03922e-05	-32.1154	Promoter (<=1kb)	1	173331886	173333750	1865	2	ENSMUSG00000037872	0	Ackr1	MGI Symbol	protein_coding	atypical chemokine receptor 1 (Duffy blood group) [Source:MGI Symbol;Acc:MGI:1097689]	ATYPICAL CHEMOKINE RECEPTOR 1 DUFFY ANTIGEN/CHEMOKINE RECEPTOR CD234 ANTIGEN
DMR_1790	8	112000001	112001000	1000	4.54379e-05	0.00233795	-31.8182	Exon (ENSMUST00000093120/ENSMUSG00000031948, exon 8 of 15)	8	112002349	112004767	2419	2	ENSMUSG00000031948	3767	Kars	MGI Symbol	protein_coding	lysyl-tRNA synthetase [Source:MGI Symbol;Acc:MGI:1934754]	TRNA LIGASE TRNA SYNTHETASE
DMR_791	4	118873001	118874000	1000	0.00105809	0.0239347	-31.7925	Distal Intergenic	4	118868783	118869736	954	1	ENSMUSG00000073769	4218	Olfr1331	MGI Symbol	protein_coding	olfactory receptor 1331 [Source:MGI Symbol;Acc:MGI:3031165]	OLFACTORY RECEPTOR OLFACTORY RECEPTOR
DMR_3039	15	57750001	57751000	1000	0.00804458	0.0958149	-31.7103	Intron (ENSMUST00000096430/ENSMUSG00000071757, intron 1 of 3)	15	57736563	57738666	2104	2	ENSMUSG00000071757	-11335	Zhx2	MGI Symbol	protein_coding	zinc fingers and homeoboxes 2 [Source:MGI Symbol;Acc:MGI:2683087]	ZINC FINGERS AND HOMEOBOXES ZINC FINGER AND HOMEODOMAIN
DMR_2089	10	30841001	30842000	1000	2.92763e-06	0.000275754	-31.6916	Promoter (<=1kb)	10	30839810	30842015	2206	2	ENSMUSG00000019789	15	Hey2	MGI Symbol	protein_coding	hairy/enhancer-of-split related with YRPW motif 2 [Source:MGI Symbol;Acc:MGI:1341884]
DMR_2026	9	111805001	111806000	1000	1.88326e-32	7.42971e-29	-31.5667	Distal Intergenic	9	111912311	111918666	6356	2	ENSMUSG00000111054	112666	4930545L08Rik	MGI Symbol	lincRNA	RIKEN cDNA 4930545L08 gene [Source:MGI Symbol;Acc:MGI:1925278]
DMR_1720	8	70625001	70626000	1000	1.38115e-09	4.49028e-07	-31.5661	Distal Intergenic	8	70629393	70632095	2703	2	ENSMUSG00000038508	6095	Gdf15	MGI Symbol	protein_coding	growth differentiation factor 15 [Source:MGI Symbol;Acc:MGI:1346047]	GROWTH/DIFFERENTIATION FACTOR 15 PRECURSOR GDF 15 MACROPHAGE INHIBITORY CYTOKINE 1 MIC 1
DMR_1203	5	142557001	142558000	1000	0.00859115	0.0999848	-31.5603	Downstream (<=300bp)	5	142556444	142556954	511	1	ENSMUSG00000105213	557	Gm43037	MGI Symbol	unprocessed_pseudogene	predicted gene 43037 [Source:MGI Symbol;Acc:MGI:5663174]
DMR_3345	17	67859001	67860000	1000	6.76329e-06	0.000534874	-31.4653	Intron (ENSMUST00000024840/ENSMUSG00000024043, intron 12 of 17)	17	67850126	67851063	938	2	ENSMUSG00000024043	-7938	Arhgap28	MGI Symbol	protein_coding	Rho GTPase activating protein 28 [Source:MGI Symbol;Acc:MGI:2147003]	RHO GTPASE ACTIVATING 28 RHO TYPE GTPASE ACTIVATING 28
DMR_3085	15	83688001	83689000	1000	0.00402825	0.0605363	-31.4607	Intron (ENSMUST00000144773/ENSMUSG00000016763, intron 3 of 20)	15	83656590	83660480	3891	2	ENSMUSG00000016763	-27521	Scube1	MGI Symbol	protein_coding	signal peptide, CUB domain, EGF-like 1 [Source:MGI Symbol;Acc:MGI:1890616]	SIGNAL PEPTIDE CUB AND EGF DOMAIN CONTAINING PRECURSOR
DMR_792	4	119141001	119142000	1000	0.00114422	0.0253628	-31.3946	Promoter (2-3kb)	4	119133749	119138801	5053	2	ENSMUSG00000085505	-2200	Gm12868	MGI Symbol	antisense	predicted gene 12868 [Source:MGI Symbol;Acc:MGI:3651004]
DMR_42	1	43706001	43707000	1000	0.000340244	0.0106203	-31.2419	Distal Intergenic	1	43730602	43742578	11977	1	ENSMUSG00000026051	-23602	Ecrg4	MGI Symbol	protein_coding	ECRG4 augurin precursor [Source:MGI Symbol;Acc:MGI:1926146]	AUGURIN PRECURSOR ESOPHAGEAL CANCER RELATED GENE 4 HOMOLOG
DMR_2742	13	47272001	47273000	1000	0.000193887	0.00696465	-31.1253	Distal Intergenic	13	47335251	47340939	5689	2	ENSMUSG00000114958	67939	Gm48612	MGI Symbol	lincRNA	predicted gene, 48612 [Source:MGI Symbol;Acc:MGI:6098200]
DMR_2522	12	28288001	28289000	1000	4.59939e-07	6.21983e-05	-31.0345	Intron (ENSMUST00000222662/ENSMUSG00000113235, intron 1 of 1)	12	28249763	28299646	49884	2	ENSMUSG00000113235	10646	Gm47872	MGI Symbol	lincRNA	predicted gene, 47872 [Source:MGI Symbol;Acc:MGI:6097094]
DMR_251	1	190772001	190773000	1000	0.00165295	0.032871	-31.0339	3' UTR	1	190808888	190810463	1576	2	ENSMUSG00000089872	37463	Rps6kc1	MGI Symbol	protein_coding	ribosomal protein S6 kinase polypeptide 1 [Source:MGI Symbol;Acc:MGI:2443419]	RIBOSOMAL S6 KINASE DELTA 1 S6K DELTA 1 EC_2.7.11.1.52 KDA RIBOSOMAL S6 KINASE
DMR_1755	8	90363001	90364000	1000	0.00510158	0.0710237	-30.9962	Distal Intergenic	8	90247040	90348343	101304	2	ENSMUSG00000043668	-14658	Tox3	MGI Symbol	protein_coding	TOX high mobility group box family member 3 [Source:MGI Symbol;Acc:MGI:3039593]	TOX HIGH MOBILITY GROUP BOX FAMILY MEMBER 3 TRINUCLEOTIDE REPEAT CONTAINING GENE 9
DMR_3104	15	95741001	95742000	1000	0.000344641	0.0107075	-30.9342	Intron (ENSMUST00000226370/ENSMUSG00000115569, intron 1 of 1)	15	95747247	95751591	4345	2	ENSMUSG00000115569	9591	Gm49169	MGI Symbol	lincRNA	predicted gene, 49169 [Source:MGI Symbol;Acc:MGI:6118599]
DMR_921	4	148671001	148672000	1000	4.93329e-14	5.29867e-11	-30.8899	3' UTR	4	148643317	148671572	28256	1	ENSMUSG00000070577	27684	Gm572	MGI Symbol	protein_coding	predicted gene 572 [Source:MGI Symbol;Acc:MGI:2685418]	UNCHARACTERIZED
DMR_1771	8	105050001	105051000	1000	3.49273e-09	1.00777e-06	-30.8824	Exon (ENSMUST00000093222/ENSMUSG00000069922, exon 2 of 13)	8	105051049	105051468	420	2	ENSMUSG00000069922	468	Ces3a	MGI Symbol	protein_coding	carboxylesterase 3A [Source:MGI Symbol;Acc:MGI:102773]	CARBOXYLESTERASE PRECURSOR EC_3.1.1.1 LIVER CARBOXYLESTERASE 31
DMR_519	2	180512001	180513000	1000	0.000248487	0.00839804	-30.8255	Intron (ENSMUST00000029084/ENSMUSG00000027568, intron 1 of 3)	2	180500227	180544219	43993	1	ENSMUSG00000027568	11774	Ntsr1	MGI Symbol	protein_coding	neurotensin receptor 1 [Source:MGI Symbol;Acc:MGI:97386]	RECEPTOR
DMR_1984	9	87012001	87013000	1000	3.63263e-07	5.11475e-05	-30.7692	Promoter (2-3kb)	9	87015537	87019917	4381	1	ENSMUSG00000047897	-2537	Ripply2	MGI Symbol	protein_coding	ripply transcriptional repressor 2 [Source:MGI Symbol;Acc:MGI:2685968]
DMR_2954	14	79852001	79853000	1000	1.93479e-07	3.01836e-05	-30.7463	Intron (ENSMUST00000180427/ENSMUSG00000097927, intron 1 of 4)	14	79836712	79958726	122015	1	ENSMUSG00000097927	15289	Gm6999	MGI Symbol	lincRNA	predicted gene 6999 [Source:MGI Symbol;Acc:MGI:3647443]
DMR_2775	13	58494001	58495000	1000	0.00330922	0.0531376	-30.7387	Distal Intergenic	13	58443021	58444580	1560	1	ENSMUSG00000114654	50980	Gm47918	MGI Symbol	lincRNA	predicted gene, 47918 [Source:MGI Symbol;Acc:MGI:6097170]
DMR_3405	18	23735001	23736000	1000	8.6021e-08	1.54526e-05	-30.7353	Distal Intergenic	18	23750447	23752305	1859	2	ENSMUSG00000086287	16305	Gm15972	MGI Symbol	antisense	predicted gene 15972 [Source:MGI Symbol;Acc:MGI:3801965]
DMR_715	4	37657001	37658000	1000	0.00185981	0.0357107	-30.6452	Distal Intergenic	4	37880081	37889918	9838	2	ENSMUSG00000083983	231918	Gm12375	MGI Symbol	processed_pseudogene	predicted gene 12375 [Source:MGI Symbol;Acc:MGI:3652318]
DMR_2311	11	60935001	60936000	1000	0.000482668	0.0135808	-30.6306	Intron (ENSMUST00000019076/ENSMUSG00000018932, intron 1 of 11)	11	60932066	60952794	20729	1	ENSMUSG00000018932	2935	Map2k3	MGI Symbol	protein_coding	mitogen-activated protein kinase kinase 3 [Source:MGI Symbol;Acc:MGI:1346868]
DMR_2598	12	76453001	76454000	1000	5.79255e-07	7.45931e-05	-30.5495	Distal Intergenic	12	76449698	76450515	818	1	ENSMUSG00000073000	3303	Gm10451	MGI Symbol	lincRNA	predicted gene 10451 [Source:MGI Symbol;Acc:MGI:3641898]
DMR_927	4	148941001	148942000	1000	0.00148084	0.0304245	-30.5315	Exon (ENSMUST00000094464/ENSMUSG00000028977, exon 12 of 16)	4	148947002	148952571	5570	1	ENSMUSG00000028977	-5002	Casz1	MGI Symbol	protein_coding	castor zinc finger 1 [Source:MGI Symbol;Acc:MGI:1196251]
DMR_302	2	31295001	31296000	1000	5.06941e-07	6.71816e-05	-30.5134	3' UTR	2	31314415	31460738	146324	1	ENSMUSG00000055632	-18415	Hmcn2	MGI Symbol	protein_coding	hemicentin 2 [Source:MGI Symbol;Acc:MGI:2677838]	HEMICENTIN 2 PRECURSOR
DMR_3126	16	3632001	3633000	1000	0.000114271	0.00471108	-30.4705	Distal Intergenic	16	3635472	3636960	1489	2	ENSMUSG00000118529	3960	AC140982.1	Clone-based (Ensembl) gene	processed_pseudogene	novel zinc finger pseudogene
DMR_2109	10	51169001	51170000	1000	9.07845e-06	0.000673322	-30.402	Distal Intergenic	10	51182299	51182405	107	1	ENSMUSG00000084449	-12299	Gm26257	MGI Symbol	snRNA	predicted gene, 26257 [Source:MGI Symbol;Acc:MGI:5456034]
DMR_2414	11	102103001	102104000	1000	0.0040225	0.0604852	-30.3219	Promoter (1-2kb)	11	102099930	102101319	1390	2	ENSMUSG00000017316	-1682	Ppy	MGI Symbol	protein_coding	pancreatic polypeptide [Source:MGI Symbol;Acc:MGI:97753]	PANCREATIC PROHORMONE PRECURSOR PANCREATIC POLYPEPTIDE PP [CONTAINS PANCREATIC HORMONE PH ;
DMR_857	4	138764001	138765000	1000	0.000100144	0.0042657	-30.3083	Distal Intergenic	4	138750533	138757626	7094	2	ENSMUSG00000028749	-6375	Pla2g2f	MGI Symbol	protein_coding	phospholipase A2, group IIF [Source:MGI Symbol;Acc:MGI:1349661]	GROUP IIF SECRETORY PHOSPHOLIPASE A2 PRECURSOR GIIF SPLA2 SPLA2 IIF EC_3.1.1.4 PHOSPHATIDYLCHOLINE 2 ACYLHYDROLASE 2F
DMR_2543	12	37931001	37932000	1000	0.00016936	0.00629411	-30.2979	Intron (ENSMUST00000222337/ENSMUSG00000036095, intron 1 of 1)	12	37938463	37941308	2846	1	ENSMUSG00000036095	-6463	Dgkb	MGI Symbol	protein_coding	diacylglycerol kinase, beta [Source:MGI Symbol;Acc:MGI:2442474]	DIACYLGLYCEROL KINASE BETA DAG KINASE BETA EC_2.7.1.107.90 KDA DIACYLGLYCEROL KINASE DIGLYCERIDE KINASE BETA DGK BETA
DMR_7	1	15427001	15428000	1000	0.000408543	0.0121114	-30.2632	Intron (ENSMUST00000175681/ENSMUSG00000092083, intron 2 of 2)	1	15364302	15365834	1533	1	ENSMUSG00000092083	62699	Kcnb2	MGI Symbol	protein_coding	potassium voltage gated channel, Shab-related subfamily, member 2 [Source:MGI Symbol;Acc:MGI:99632]	POTASSIUM VOLTAGE GATED CHANNEL SUBFAMILY B MEMBER 1 DELAYED RECTIFIER POTASSIUM CHANNEL 1 DRK1 VOLTAGE GATED POTASSIUM CHANNEL SUBUNIT KV2 1
DMR_2322	11	65028001	65029000	1000	0.0075575	0.0919624	-30.2158	Intron (ENSMUST00000047463/ENSMUSG00000033389, intron 12 of 20)	11	65037052	65037541	490	2	ENSMUSG00000033389	8541	Arhgap44	MGI Symbol	protein_coding	Rho GTPase activating protein 44 [Source:MGI Symbol;Acc:MGI:2144423]	RHO GTPASE ACTIVATING 44 RHO TYPE GTPASE ACTIVATING RICH2 RHOGAP INTERACTING WITH CIP4 HOMOLOGS 2 RICH 2
DMR_374	2	103119001	103120000	1000	7.48331e-05	0.00341589	-30.163	Distal Intergenic	2	103099155	103099601	447	1	ENSMUSG00000058281	19846	Gm10038	MGI Symbol	pseudogene	predicted gene 10038 [Source:MGI Symbol;Acc:MGI:3708662]
DMR_2214	10	116558001	116559000	1000	1.71188e-05	0.0010937	-30.0615	Intron (ENSMUST00000220305/ENSMUSG00000052291, intron 2 of 2)	10	116566782	116568031	1250	1	ENSMUSG00000020166	-7782	Cnot2	MGI Symbol	protein_coding	CCR4-NOT transcription complex, subunit 2 [Source:MGI Symbol;Acc:MGI:1919318]
DMR_2099	10	40347001	40348000	1000	0.00190728	0.03635	-30.0426	Promoter (1-2kb)	10	40349308	40483818	134511	1	ENSMUSG00000038481	-1308	Cdk19	MGI Symbol	protein_coding	cyclin-dependent kinase 19 [Source:MGI Symbol;Acc:MGI:1925584]
DMR_992	5	34236001	34237000	1000	0.00224456	0.0407526	-30.0259	Promoter (2-3kb)	5	34217688	34233018	15331	2	ENSMUSG00000037224	-2983	Zfyve28	MGI Symbol	protein_coding	zinc finger, FYVE domain containing 28 [Source:MGI Symbol;Acc:MGI:2684992]
DMR_2924	14	61074001	61075000	1000	0.00193284	0.0366702	-29.9592	Intron (ENSMUST00000227051/ENSMUSG00000115627, intron 3 of 3)	14	61063427	61076802	13376	1	ENSMUSG00000115627	10574	Gm41168	MGI Symbol	lincRNA	predicted gene, 41168 [Source:MGI Symbol;Acc:MGI:5624053]
DMR_789	4	118261001	118262000	1000	1.85342e-05	0.00116312	-29.8526	Intron (ENSMUST00000049074/ENSMUSG00000033295, intron 5 of 32)	4	118209005	118236445	27441	2	ENSMUSG00000033295	-24556	Ptprf	MGI Symbol	protein_coding	protein tyrosine phosphatase, receptor type, F [Source:MGI Symbol;Acc:MGI:102695]	RECEPTOR TYPE TYROSINE PHOSPHATASE F PRECURSOR EC_3.1.3.48 LEUKOCYTE COMMON ANTIGEN RELATED LAR
DMR_359	2	76868001	76869000	1000	0.000674059	0.0172532	-29.8507	Promoter (<=1kb)	2	76814758	76868389	53632	2	ENSMUSG00000051747	0	Ttn	MGI Symbol	protein_coding	titin [Source:MGI Symbol;Acc:MGI:98864]	TITIN EC_2.7.11.1 CONNECTIN
DMR_3065	15	77794001	77795000	1000	0.00509252	0.0709672	-29.8015	Exon (ENSMUST00000124844/ENSMUSG00000022443, exon 5 of 5)	15	77774035	77781133	7099	2	ENSMUSG00000022443	-12868	Myh9	MGI Symbol	protein_coding	myosin, heavy polypeptide 9, non-muscle [Source:MGI Symbol;Acc:MGI:107717]
DMR_3220	16	92028001	92029000	1000	0.00506949	0.070756	-29.7879	Distal Intergenic	16	92042677	92042774	98	1	ENSMUSG00000089293	-13677	Gm23210	MGI Symbol	snRNA	predicted gene, 23210 [Source:MGI Symbol;Acc:MGI:5452987]
DMR_152	1	131995001	131996000	1000	0.0055142	0.074811	-29.7455	Intron (ENSMUST00000191034/ENSMUSG00000100037, intron 2 of 2)	1	132007607	132026448	18842	1	ENSMUSG00000100037	-11607	Gm29103	MGI Symbol	processed_transcript	predicted gene 29103 [Source:MGI Symbol;Acc:MGI:5579809]
DMR_1204	5	142809001	142810000	1000	4.06391e-06	0.000357197	-29.6941	Intron (ENSMUST00000151477/ENSMUSG00000039477, intron 2 of 15)	5	142793005	142817380	24376	2	ENSMUSG00000039477	7380	Tnrc18	MGI Symbol	protein_coding	trinucleotide repeat containing 18 [Source:MGI Symbol;Acc:MGI:3648294]
DMR_1144	5	123685001	123686000	1000	0.00642568	0.0826211	-29.638	Exon (ENSMUST00000198221/ENSMUSG00000104694, exon 1 of 1)	5	123684775	123685306	532	1	ENSMUSG00000104694	226	Gm43797	MGI Symbol	TEC	predicted gene 43797 [Source:MGI Symbol;Acc:MGI:5663934]
DMR_796	4	121012001	121013000	1000	0.000313981	0.0100015	-29.6265	Intron (ENSMUST00000043200/ENSMUSG00000032870, intron 1 of 9)	4	120968317	121017247	48931	2	ENSMUSG00000032870	4247	Smap2	MGI Symbol	protein_coding	small ArfGAP 2 [Source:MGI Symbol;Acc:MGI:1917030]	STROMAL MEMBRANE ASSOCIATED 2 STROMAL MEMBRANE ASSOCIATED 1
DMR_1687	8	35425001	35426000	1000	0.000158761	0.00599679	-29.3561	Distal Intergenic	8	35439734	35443698	3965	1	ENSMUSG00000110367	-13734	Gm34853	MGI Symbol	lincRNA	predicted gene, 34853 [Source:MGI Symbol;Acc:MGI:5594012]
DMR_145	1	128671001	128672000	1000	7.06744e-09	1.83526e-06	-29.2116	Distal Intergenic	1	128589099	128592293	3195	2	ENSMUSG00000045382	-78708	Cxcr4	MGI Symbol	protein_coding	chemokine (C-X-C motif) receptor 4 [Source:MGI Symbol;Acc:MGI:109563]	C C CHEMOKINE RECEPTOR TYPE C C CKR CC CKR CCR ANTIGEN
DMR_3092	15	86183001	86184000	1000	3.34921e-06	0.000306594	-29.1165	Promoter (1-2kb)	15	86185728	86187152	1425	1	ENSMUSG00000086424	-1728	Gm15569	MGI Symbol	antisense	predicted gene 15569 [Source:MGI Symbol;Acc:MGI:3826526]
DMR_1457	7	19496001	19497000	1000	0.00101619	0.0232718	-29.1023	3' UTR	7	19489056	19496760	7705	1	ENSMUSG00000011263	6945	Exoc3l2	MGI Symbol	protein_coding	exocyst complex component 3-like 2 [Source:MGI Symbol;Acc:MGI:1921713]
DMR_3047	15	63648001	63649000	1000	0.000554328	0.0149548	-29.0598	Intron (ENSMUST00000228339/ENSMUSG00000115520, intron 2 of 8)	15	63631697	63632338	642	1	ENSMUSG00000115520	16304	Gm41335	MGI Symbol	lincRNA	predicted gene, 41335 [Source:MGI Symbol;Acc:MGI:5624220]
DMR_2736	13	44246001	44247000	1000	0.0028038	0.0475598	-29.0427	Distal Intergenic	13	44249460	44252670	3211	2	ENSMUSG00000113689	5670	Gm29676	MGI Symbol	lincRNA	predicted gene, 29676 [Source:MGI Symbol;Acc:MGI:5588835]
DMR_1092	5	111963001	111964000	1000	6.24567e-07	7.9336e-05	-29.0243	Distal Intergenic	5	111939804	111944235	4432	2	ENSMUSG00000106060	-18766	Gm42488	MGI Symbol	lincRNA	predicted gene 42488 [Source:MGI Symbol;Acc:MGI:5662625]
DMR_1934	9	60055001	60056000	1000	4.49616e-05	0.00231848	-28.9918	Intron (ENSMUST00000171654/ENSMUSG00000032289, intron 7 of 16)	9	60042069	60042179	111	2	ENSMUSG00000032289	-12822	Thsd4	MGI Symbol	protein_coding	thrombospondin, type I, domain containing 4 [Source:MGI Symbol;Acc:MGI:2672033]	THROMBOSPONDIN TYPE 1 DOMAIN CONTAINING 4 PRECURSOR A DISINTEGRIN AND METALLOPROTEINASE WITH THROMBOSPONDIN MOTIFS 6 ADAMTS 6 ADAMTSL 6
DMR_1765	8	94913001	94914000	1000	1.85535e-07	2.91661e-05	-28.917	5' UTR	8	94913565	94917521	3957	2	ENSMUSG00000063605	3521	Ccdc102a	MGI Symbol	protein_coding	coiled-coil domain containing 102A [Source:MGI Symbol;Acc:MGI:2686927]	COILED COIL DOMAIN CONTAINING 102A
DMR_3281	17	29249001	29250000	1000	0.00285686	0.0481613	-28.8929	Distal Intergenic	17	29250829	29251995	1167	2	ENSMUSG00000024007	1995	Ppil1	MGI Symbol	protein_coding	peptidylprolyl isomerase (cyclophilin)-like 1 [Source:MGI Symbol;Acc:MGI:1916066]
DMR_2478	12	17113001	17114000	1000	6.86803e-05	0.0031978	-28.8199	Distal Intergenic	12	17065413	17074550	9138	1	ENSMUSG00000113447	47588	Gm48538	MGI Symbol	lincRNA	predicted gene, 48538 [Source:MGI Symbol;Acc:MGI:6098082]
DMR_3056	15	74209001	74210000	1000	6.96354e-06	0.000546707	-28.7606	Distal Intergenic	15	74093686	74094333	648	2	ENSMUSG00000082585	-114668	Gm15387	MGI Symbol	processed_pseudogene	predicted gene 15387 [Source:MGI Symbol;Acc:MGI:3705374]
DMR_403	2	123754001	123755000	1000	1.56378e-64	1.68844e-60	-28.7575	Distal Intergenic	2	124089969	124143353	53385	1	ENSMUSG00000027200	-334969	Sema6d	MGI Symbol	protein_coding	sema domain, transmembrane domain (TM), and cytoplasmic domain, (semaphorin) 6D [Source:MGI Symbol;Acc:MGI:2387661]	SEMAPHORIN 6D PRECURSOR
DMR_593	3	87793001	87794000	1000	6.31544e-11	3.14463e-08	-28.7495	Intron (ENSMUST00000029714/ENSMUSG00000028073, intron 1 of 22)	3	87778244	87795162	16919	2	ENSMUSG00000028072	1162	Ntrk1	MGI Symbol	protein_coding	neurotrophic tyrosine kinase, receptor, type 1 [Source:MGI Symbol;Acc:MGI:97383]	HIGH AFFINITY NERVE GROWTH FACTOR RECEPTOR PRECURSOR EC_2.7.10.1 NEUROTROPHIC TYROSINE KINASE RECEPTOR TYPE 1 TRK A
DMR_457	2	157376001	157377000	1000	8.03739e-11	3.81676e-08	-28.74	Intron (ENSMUST00000081202/ENSMUSG00000063019, intron 1 of 2)	2	157367594	157396763	29170	1	ENSMUSG00000063019	8407	Manbal	MGI Symbol	protein_coding	mannosidase, beta A, lysosomal-like [Source:MGI Symbol;Acc:MGI:1916411]	ANON 73B1
DMR_3225	16	94039001	94040000	1000	0.00126683	0.0272619	-28.6767	Distal Intergenic	16	94015942	94016324	383	1	ENSMUSG00000116939	23059	Gm49619	MGI Symbol	processed_pseudogene	predicted gene, 49619 [Source:MGI Symbol;Acc:MGI:6215040]
DMR_2272	11	33195001	33196000	1000	0.00296317	0.0493372	-28.654	Distal Intergenic	11	33200752	33203589	2838	2	ENSMUSG00000040610	7589	Tlx3	MGI Symbol	protein_coding	T cell leukemia, homeobox 3 [Source:MGI Symbol;Acc:MGI:1351209]	T CELL LEUKEMIA HOMEOBOX 3 HOMEOBOX TLX 3 HOMEOBOX HOX 11L2
DMR_3593	19	54573001	54574000	1000	0.000866516	0.020658	-28.4997	Distal Intergenic	19	54444980	54445204	225	1	ENSMUSG00000117755	128021	Gm50188	MGI Symbol	processed_pseudogene	predicted gene, 50188 [Source:MGI Symbol;Acc:MGI:6302963]
DMR_3513	19	6855001	6856000	1000	1.43716e-05	0.000957547	-28.43	Promoter (<=1kb)	19	6844623	6855238	10616	2	ENSMUSG00000047810	0	Ccdc88b	MGI Symbol	protein_coding	coiled-coil domain containing 88B [Source:MGI Symbol;Acc:MGI:1925567]	COILED COIL DOMAIN CONTAINING 88B GIPIE HOOK RELATED 3 HKRP3
DMR_485	2	167214001	167215000	1000	0.000134078	0.0052977	-28.4039	Exon (ENSMUST00000088041/ENSMUSG00000017969, exon 6 of 10)	2	167206522	167208416	1895	2	ENSMUSG00000017969	-5585	Ptgis	MGI Symbol	protein_coding	prostaglandin I2 (prostacyclin) synthase [Source:MGI Symbol;Acc:MGI:1097156]
DMR_2096	10	39573001	39574000	1000	0.00397244	0.0599567	-28.3876	Intron (ENSMUST00000122987/ENSMUSG00000086915, intron 1 of 3)	10	39558496	39588452	29957	2	ENSMUSG00000086915	14452	Gm16364	MGI Symbol	antisense	predicted gene 16364 [Source:MGI Symbol;Acc:MGI:3840142]
DMR_2440	11	113380001	113381000	1000	1.07587e-05	0.000767421	-28.2944	Intron (ENSMUST00000071539/ENSMUSG00000041654, intron 5 of 9)	11	113467977	113472014	4038	1	ENSMUSG00000041654	-86977	Slc39a11	MGI Symbol	protein_coding	solute carrier family 39 (metal ion transporter), member 11 [Source:MGI Symbol;Acc:MGI:1917056]	ZINC TRANSPORTER ZIP11 SOLUTE CARRIER FAMILY 39 MEMBER 11 ZRT AND IRT 11 ZIP 11
DMR_1958	9	69907001	69908000	1000	0.00125236	0.0270553	-28.2857	Distal Intergenic	9	69989466	70008317	18852	1	ENSMUSG00000011958	-81466	Bnip2	MGI Symbol	protein_coding	BCL2/adenovirus E1B interacting protein 2 [Source:MGI Symbol;Acc:MGI:109327]
DMR_290	2	26619001	26620000	1000	0.000202473	0.00718005	-28.2702	Intron (ENSMUST00000174066/ENSMUSG00000092356, intron 3 of 6)	2	26628457	26636497	8041	1	ENSMUSG00000092356	-8457	Gm20532	MGI Symbol	protein_coding	predicted gene 20532 [Source:MGI Symbol;Acc:MGI:5141997]
DMR_3269	17	25218001	25219000	1000	0.00589061	0.0781444	-28.2342	Exon (ENSMUST00000039734/ENSMUSG00000015127, exon 10 of 15)	17	25222539	25229457	6919	1	ENSMUSG00000015127	-3539	Unkl	MGI Symbol	protein_coding	unkempt family like zinc finger [Source:MGI Symbol;Acc:MGI:1921404]	E3 UBIQUITIN LIGASE UNKL EC_2.3.2.- RING FINGER UNKEMPT
DMR_2523	12	28318001	28319000	1000	7.89157e-07	9.54885e-05	-28.2116	Intron (ENSMUST00000222662/ENSMUSG00000113235, intron 1 of 1)	12	28320635	28321058	424	2	ENSMUSG00000113235	2058	Gm47872	MGI Symbol	lincRNA	predicted gene, 47872 [Source:MGI Symbol;Acc:MGI:6097094]
DMR_64	1	62933001	62934000	1000	0.0016401	0.0326693	-28.0269	Distal Intergenic	1	63025742	63025846	105	1	ENSMUSG00000104991	-91742	Gm44468	MGI Symbol	miRNA	predicted gene, 44468 [Source:MGI Symbol;Acc:MGI:5690860]
DMR_2899	14	47515001	47516000	1000	0.000157452	0.00596614	-28	Intron (ENSMUST00000226395/ENSMUSG00000037536, intron 2 of 3)	14	47502944	47508187	5244	2	ENSMUSG00000037536	-6814	Fbxo34	MGI Symbol	protein_coding	F-box protein 34 [Source:MGI Symbol;Acc:MGI:1926188]	F BOX ONLY 46 F BOX ONLY 34
DMR_1650	8	11464001	11465000	1000	0.00527237	0.0725911	-27.9828	Intron (ENSMUST00000033900/ENSMUSG00000031504, intron 1 of 1)	8	11457471	11459742	2272	2	ENSMUSG00000031504	-4259	Rab20	MGI Symbol	protein_coding	RAB20, member RAS oncogene family [Source:MGI Symbol;Acc:MGI:102789]	RAS RELATED RAB 20
DMR_1975	9	79788001	79789000	1000	3.89329e-07	5.3893e-05	-27.9151	Intron (ENSMUST00000034878/ENSMUSG00000032328, intron 1 of 6)	9	79768943	79793430	24488	2	ENSMUSG00000032328	4430	Tmem30a	MGI Symbol	protein_coding	transmembrane protein 30A [Source:MGI Symbol;Acc:MGI:106402]	CELL CYCLE CONTROL TRANSMEMBRANE
DMR_2491	12	20916001	20917000	1000	1.25134e-220	2.56708e-215	-27.7886	Intron (ENSMUST00000140360/ENSMUSG00000085642, intron 1 of 3)	12	20876427	20921053	44627	2	ENSMUSG00000085642	4053	3110053B16Rik	MGI Symbol	transcribed_unprocessed_pseudogene	RIKEN cDNA 3110053B16 gene [Source:MGI Symbol;Acc:MGI:1920435]
DMR_2359	11	80873001	80874000	1000	0.000852711	0.0204286	-27.7765	Distal Intergenic	11	80858372	80867814	9443	1	ENSMUSG00000053184	14629	Spaca3	MGI Symbol	protein_coding	sperm acrosome associated 3 [Source:MGI Symbol;Acc:MGI:1922872]	SPERM ACROSOME MEMBRANE ASSOCIATED 3 SPERM REACTIVE WITH ANTISPERM ANTIBODIES SPERM REACTIVE WITH ASA [CONTAINS SPERM ACROSOME MEMBRANE ASSOCIATED 3 MEMBRANE FORM; SPERM ACROSOME MEMBRANE ASSOCIATED 3 PROCESSED FORM]
DMR_1059	5	92763001	92764000	1000	0.000484649	0.0136272	-27.5641	Intron (ENSMUST00000113055/ENSMUSG00000029381, intron 1 of 10)	5	92788451	92788562	112	2	ENSMUSG00000029381	24562	Shroom3	MGI Symbol	protein_coding	shroom family member 3 [Source:MGI Symbol;Acc:MGI:1351655]
DMR_3298	17	35553001	35554000	1000	4.672e-05	0.00238835	-27.451	Intron (ENSMUST00000044804/ENSMUSG00000039518, intron 1 of 1)	17	35552128	35557180	5053	1	ENSMUSG00000039518	873	Cdsn	MGI Symbol	protein_coding	corneodesmosin [Source:MGI Symbol;Acc:MGI:3505689]	CORNEODESMOSIN
DMR_157	1	132835001	132836000	1000	0.00160325	0.0321946	-27.4066	Distal Intergenic	1	132814228	132814348	121	2	ENSMUSG00000088911	-20653	Gm22609	MGI Symbol	snoRNA	predicted gene, 22609 [Source:MGI Symbol;Acc:MGI:5452386]
DMR_515	2	179205001	179206000	1000	0.000463567	0.0132267	-27.3684	Distal Intergenic	2	179177425	179177880	456	1	ENSMUSG00000061897	27576	Gm14292	MGI Symbol	processed_pseudogene	predicted gene 14292 [Source:MGI Symbol;Acc:MGI:3649964]
DMR_924	4	148841001	148842000	1000	5.33193e-05	0.00265525	-27.3145	Intron (ENSMUST00000094464/ENSMUSG00000028977, intron 2 of 15)	4	148804465	148839746	35282	1	ENSMUSG00000028977	36536	Casz1	MGI Symbol	protein_coding	castor zinc finger 1 [Source:MGI Symbol;Acc:MGI:1196251]
DMR_3	1	8411001	8412000	1000	3.34528e-06	0.000306372	-27.2861	Intron (ENSMUST00000132064/ENSMUSG00000025909, intron 19 of 19)	1	8450960	8453491	2532	2	ENSMUSG00000025909	41491	Sntg1	MGI Symbol	protein_coding	syntrophin, gamma 1 [Source:MGI Symbol;Acc:MGI:1918346]
DMR_1052	5	86318001	86319000	1000	1.3061e-08	3.09401e-06	-27.2745	Intron (ENSMUST00000122377/ENSMUSG00000061259, intron 2 of 4)	5	86302217	86327736	25520	2	ENSMUSG00000061259	8736	Tmprss11d	MGI Symbol	protein_coding	transmembrane protease, serine 11d [Source:MGI Symbol;Acc:MGI:2385221]	TRANSMEMBRANE PROTEASE SERINE 11D PRECURSOR EC_3.4.21.- ADRENAL SECRETORY SERINE PROTEASE ASP AIRWAY TRYPSIN PROTEASE AT [CONTAINS TRANSMEMBRANE PROTEASE SERINE 11D NON CATALYTIC CHAIN; TRANSMEMBRANE PROTEASE SERINE 11D CATALYTIC CHAIN]
DMR_304	2	31894001	31895000	1000	0.00170044	0.0335035	-27.208	Promoter (1-2kb)	2	31886934	31892417	5484	2	ENSMUSG00000086356	-1584	Gm13441	MGI Symbol	antisense	predicted gene 13441 [Source:MGI Symbol;Acc:MGI:3649406]
DMR_492	2	168444001	168445000	1000	0.00186315	0.0357514	-27.0639	Distal Intergenic	2	168417730	168418574	845	2	ENSMUSG00000082239	-25427	Gm14234	MGI Symbol	processed_pseudogene	predicted gene 14234 [Source:MGI Symbol;Acc:MGI:3651465]
DMR_1410	6	135980001	135981000	1000	6.98824e-06	0.000547808	-27.0492	Intron (ENSMUST00000053880/ENSMUSG00000030209, intron 3 of 13)	6	135875505	135884792	9288	1	ENSMUSG00000030209	104496	Grin2b	MGI Symbol	protein_coding	glutamate receptor, ionotropic, NMDA2B (epsilon 2) [Source:MGI Symbol;Acc:MGI:95821]
DMR_209	1	171496001	171497000	1000	0.00722859	0.0893755	-27.0134	Distal Intergenic	1	171503048	171503163	116	2	ENSMUSG00000094668	6163	Gm24871	MGI Symbol	snRNA	predicted gene, 24871 [Source:MGI Symbol;Acc:MGI:5454648]
DMR_166	1	136659001	136660000	1000	0.00087318	0.0207687	-26.9921	Distal Intergenic	1	136670769	136688753	17985	1	ENSMUSG00000097113	-10769	Gm19705	MGI Symbol	lincRNA	predicted gene, 19705 [Source:MGI Symbol;Acc:MGI:5011890]
DMR_1489	7	38253001	38254000	1000	0.000318363	0.010096	-26.9574	Distal Intergenic	7	38268360	38271275	2916	2	ENSMUSG00000030423	17275	Pop4	MGI Symbol	protein_coding	processing of precursor 4, ribonuclease P/MRP family, (S. cerevisiae) [Source:MGI Symbol;Acc:MGI:1913411]
DMR_669	3	142936001	142937000	1000	0.0081372	0.096576	-26.9298	Distal Intergenic	3	142962611	142963612	1002	1	ENSMUSG00000078162	-25611	Gm2574	MGI Symbol	processed_pseudogene	predicted pseudogene 2574 [Source:MGI Symbol;Acc:MGI:3780741]
DMR_3327	17	52074001	52075000	1000	0.000972628	0.0225484	-26.9209	Intron (ENSMUST00000233901/ENSMUSG00000100150, intron 2 of 2)	17	52028191	52163976	135786	1	ENSMUSG00000100150	45810	Gm19585	MGI Symbol	lincRNA	predicted gene, 19585 [Source:MGI Symbol;Acc:MGI:5011770]
DMR_2035	9	114416001	114417000	1000	0.0047363	0.0676437	-26.9184	Exon (ENSMUST00000063042/ENSMUSG00000045594, exon 2 of 16)	9	114401108	114474898	73791	1	ENSMUSG00000045594	14893	Glb1	MGI Symbol	protein_coding	galactosidase, beta 1 [Source:MGI Symbol;Acc:MGI:88151]	BETA GALACTOSIDASE PRECURSOR EC_3.2.1.23 LACTASE
DMR_3445	18	54159001	54160000	1000	3.3368e-07	4.76694e-05	-26.9161	Distal Intergenic	18	54030699	54031308	610	2	ENSMUSG00000117769	-127693	Gm8594	MGI Symbol	processed_pseudogene	predicted gene 8594 [Source:MGI Symbol;Acc:MGI:3643421]
DMR_1053	5	88692001	88693000	1000	0.00497291	0.0698463	-26.9013	Distal Intergenic	5	88659448	88676171	16724	2	ENSMUSG00000044221	-15830	Grsf1	MGI Symbol	protein_coding	G-rich RNA sequence binding factor 1 [Source:MGI Symbol;Acc:MGI:106479]	G RICH SEQUENCE FACTOR 1 PRECURSOR GRSF 1
DMR_2130	10	63165001	63166000	1000	0.000450206	0.0129636	-26.7835	Intron (ENSMUST00000095580/ENSMUSG00000020067, intron 4 of 19)	10	63115795	63203952	88158	2	ENSMUSG00000020067	37952	Mypn	MGI Symbol	protein_coding	myopalladin [Source:MGI Symbol;Acc:MGI:1916052]	PALLADIN
DMR_2946	14	76665001	76666000	1000	4.03514e-05	0.00214621	-26.7474	Distal Intergenic	14	76672963	76687169	14207	1	ENSMUSG00000101009	-6963	1700108F19Rik	MGI Symbol	processed_transcript	RIKEN cDNA 1700108F19 gene [Source:MGI Symbol;Acc:MGI:1920814]
DMR_1227	5	149032001	149033000	1000	0.000244127	0.00828053	-26.7083	Distal Intergenic	5	149013792	149015813	2022	2	ENSMUSG00000085971	-16188	Gm15411	MGI Symbol	processed_transcript	predicted gene 15411 [Source:MGI Symbol;Acc:MGI:3705213]
DMR_179	1	152084001	152085000	1000	9.4627e-08	1.67637e-05	-26.6667	Intron (ENSMUST00000187603/ENSMUSG00000032666, intron 1 of 6)	1	151852403	152089970	237568	2	ENSMUSG00000032666	4970	1700025G04Rik	MGI Symbol	protein_coding	RIKEN cDNA 1700025G04 gene [Source:MGI Symbol;Acc:MGI:1916649]	UNCHARACTERIZED
DMR_437	2	144546001	144547000	1000	1.19729e-09	3.99381e-07	-26.6219	Intron (ENSMUST00000028915/ENSMUSG00000027428, intron 3 of 4)	2	144543821	144550790	6970	2	ENSMUSG00000027428	3790	Rbbp9	MGI Symbol	protein_coding	retinoblastoma binding protein 9, serine hydrolase [Source:MGI Symbol;Acc:MGI:1347074]	HYDROLASE RBBP9 EC 3 B5T OVEREXPRESSED GENE PROTEIN BOG RETINOBLASTOMA BINDING 9 RBBP 9
DMR_383	2	106423001	106424000	1000	4.55219e-11	2.35824e-08	-26.5908	Distal Intergenic	2	106383687	106406151	22465	1	ENSMUSG00000074981	39314	Dcdc5	MGI Symbol	transcribed_unitary_pseudogene	doublecortin domain containing 5 [Source:MGI Symbol;Acc:MGI:3045363]
DMR_3568	19	42668001	42669000	1000	0.000231825	0.00797552	-26.563	Distal Intergenic	19	42699777	42699902	126	2	ENSMUSG00000077768	30902	Gm25216	MGI Symbol	snoRNA	predicted gene, 25216 [Source:MGI Symbol;Acc:MGI:5454993]
DMR_623	3	103147001	103148000	1000	7.55884e-07	9.19186e-05	-26.5584	Promoter (1-2kb)	3	103149164	103158518	9355	1	ENSMUSG00000007379	-1164	Dennd2c	MGI Symbol	protein_coding	DENN/MADD domain containing 2C [Source:MGI Symbol;Acc:MGI:3036254]	DENN DOMAIN CONTAINING
DMR_3245	17	10372001	10373000	1000	9.96666e-07	0.000116106	-26.5537	Distal Intergenic	17	10324602	10329307	4706	1	ENSMUSG00000099384	47399	1700110C19Rik	MGI Symbol	lincRNA	RIKEN cDNA 1700110C19 gene [Source:MGI Symbol;Acc:MGI:1923884]
DMR_3284	17	30230001	30231000	1000	0.00178114	0.0346247	-26.5476	Intron (ENSMUST00000168787/ENSMUSG00000062202, intron 9 of 10)	17	30197576	30208272	10697	1	ENSMUSG00000062202	32425	Btbd9	MGI Symbol	protein_coding	BTB (POZ) domain containing 9 [Source:MGI Symbol;Acc:MGI:1916625]
DMR_1596	7	120203001	120204000	1000	7.66534e-14	7.9021e-11	-26.5189	Promoter (<=1kb)	7	120203961	120248545	44585	1	ENSMUSG00000062017	0	Abca14	MGI Symbol	protein_coding	ATP-binding cassette, sub-family A (ABC1), member 14 [Source:MGI Symbol;Acc:MGI:2388708]	ATP BINDING CASSETTE SUB FAMILY A
DMR_2517	12	26417001	26418000	1000	1.12839e-14	1.36552e-11	-26.5058	Promoter (1-2kb)	12	26306794	26415254	108461	2	ENSMUSG00000020642	-1747	Rnf144a	MGI Symbol	protein_coding	ring finger protein 144A [Source:MGI Symbol;Acc:MGI:1344401]
DMR_3692	X	134477001	134478000	1000	0.00683754	0.0862419	-26.5007	Promoter (<=1kb)	20	134460118	134476490	16373	2	ENSMUSG00000009596	-511	Taf7l	MGI Symbol	protein_coding	TATA-box binding protein associated factor 7 like [Source:MGI Symbol;Acc:MGI:1921719]	TRANSCRIPTION INITIATION FACTOR TFIID SUBUNIT 7 RNA POLYMERASE II SUBUNIT Q TATA BOX BINDING ASSOCIATED FACTOR 50 KDA TRANSCRIPTION INITIATION FACTOR TFIID 50 KDA SUBUNIT
DMR_2278	11	43362001	43363000	1000	0.00788664	0.0945375	-26.3759	Distal Intergenic	11	43374397	43374461	65	2	ENSMUSG00000065601	11461	Mir146	MGI Symbol	miRNA	microRNA 146 [Source:MGI Symbol;Acc:MGI:2676831]
DMR_1181	5	135544001	135545000	1000	0.00481209	0.0683455	-26.3708	Promoter (<=1kb)	5	135406531	135545115	138585	2	ENSMUSG00000039959	115	Hip1	MGI Symbol	protein_coding	huntingtin interacting protein 1 [Source:MGI Symbol;Acc:MGI:1099804]	HUNTINGTIN INTERACTING 1 HUNTINGTIN INTERACTING HIP
DMR_2271	11	32807001	32808000	1000	3.24231e-05	0.00179915	-26.3158	Distal Intergenic	11	32789762	32790725	964	2	ENSMUSG00000085676	-16276	4930555O08Rik	MGI Symbol	lincRNA	RIKEN cDNA 4930555O08 gene [Source:MGI Symbol;Acc:MGI:1922569]
DMR_2515	12	25670001	25671000	1000	4.82917e-31	1.70808e-27	-26.2845	Distal Intergenic	12	25687801	25687906	106	1	ENSMUSG00000089441	-16801	Gm22527	MGI Symbol	rRNA	predicted gene, 22527 [Source:MGI Symbol;Acc:MGI:5452304]
DMR_2328	11	67368001	67369000	1000	0.00068439	0.0174413	-26.2295	Intron (ENSMUST00000108684/ENSMUSG00000060180, intron 36 of 39)	11	67364785	67369204	4420	1	ENSMUSG00000060180	3216	Myh13	MGI Symbol	protein_coding	myosin, heavy polypeptide 13, skeletal muscle [Source:MGI Symbol;Acc:MGI:1339967]	MYOSIN 13 MYOSIN HEAVY CHAIN MYOSIN HEAVY CHAIN MYOSIN HEAVY CHAIN SKELETAL MUSCLE MYHC
DMR_1635	8	4135001	4136000	1000	0.0036487	0.0565687	-26.2046	5' UTR	8	4134652	4137707	3056	1	ENSMUSG00000079168	349	Cd209g	MGI Symbol	protein_coding	CD209g antigen [Source:MGI Symbol;Acc:MGI:1917442]
DMR_2305	11	58586001	58587000	1000	0.00010491	0.00441025	-26.1984	Distal Intergenic	11	58580813	58581877	1065	1	ENSMUSG00000060765	5188	Olfr325	MGI Symbol	protein_coding	olfactory receptor 325 [Source:MGI Symbol;Acc:MGI:3030159]	OLFACTORY RECEPTOR OLFACTORY RECEPTOR
DMR_3050	15	71832001	71833000	1000	2.3086e-05	0.00138076	-26.1958	Exon (ENSMUST00000229585/ENSMUSG00000079022, exon 40 of 53)	15	71810108	71813780	3673	1	ENSMUSG00000079022	21893	Col22a1	MGI Symbol	protein_coding	collagen, type XXII, alpha 1 [Source:MGI Symbol;Acc:MGI:1916950]	COLLAGEN ALPHA CHAIN
DMR_2225	10	119777001	119778000	1000	0.00460685	0.066354	-26.1063	Intron (ENSMUST00000077871/ENSMUSG00000034813, intron 1 of 21)	10	119746063	119761699	15637	2	ENSMUSG00000034813	-15302	Grip1	MGI Symbol	protein_coding	glutamate receptor interacting protein 1 [Source:MGI Symbol;Acc:MGI:1921303]
DMR_71	1	69404001	69405000	1000	7.43808e-05	0.00339919	-26.0497	Distal Intergenic	1	69377321	69378071	751	1	ENSMUSG00000101387	26680	Pced1c-ps	MGI Symbol	processed_pseudogene	PC-esterase domain containing 1C, pseudogene [Source:MGI Symbol;Acc:MGI:3644590]
DMR_3378	17	86904001	86905000	1000	0.00238279	0.0424988	-26.0303	Distal Intergenic	17	86917348	86922367	5020	1	ENSMUSG00000037689	-12348	Tmem247	MGI Symbol	protein_coding	transmembrane protein 247 [Source:MGI Symbol;Acc:MGI:1925719]	TRANSMEMBRANE 247
DMR_2728	13	42739001	42740000	1000	6.14199e-05	0.00294529	-25.9776	Intron (ENSMUST00000128646/ENSMUSG00000054728, intron 3 of 13)	13	42709581	43138526	428946	1	ENSMUSG00000054728	29420	Phactr1	MGI Symbol	protein_coding	phosphatase and actin regulator 1 [Source:MGI Symbol;Acc:MGI:2659021]
DMR_987	5	30814001	30815000	1000	0.0041978	0.0622272	-25.9115	Promoter (<=1kb)	5	30814641	30866106	51466	1	ENSMUSG00000029166	0	Mapre3	MGI Symbol	protein_coding	microtubule-associated protein, RP/EB family, member 3 [Source:MGI Symbol;Acc:MGI:2140967]	MICROTUBULE ASSOCIATED RP/EB FAMILY MEMBER
DMR_772	4	106620001	106621000	1000	5.23523e-11	2.66498e-08	-25.8621	Promoter (1-2kb)	4	106622432	106640189	17758	1	ENSMUSG00000034919	-1432	Ttc22	MGI Symbol	protein_coding	tetratricopeptide repeat domain 22 [Source:MGI Symbol;Acc:MGI:3045307]
DMR_3184	16	45667001	45668000	1000	0.00345832	0.0546591	-25.8354	Exon (ENSMUST00000114562/ENSMUSG00000033177, exon 12 of 18)	16	45626848	45654068	27221	2	ENSMUSG00000033177	-12933	Tmprss7	MGI Symbol	protein_coding	transmembrane serine protease 7 [Source:MGI Symbol;Acc:MGI:2686594]
DMR_3590	19	53730001	53731000	1000	6.56791e-06	0.000522444	-25.8307	Intron (ENSMUST00000164202/ENSMUSG00000043639, intron 1 of 13)	19	53767891	53768310	420	2	ENSMUSG00000043639	37310	Rbm20	MGI Symbol	protein_coding	RNA binding motif protein 20 [Source:MGI Symbol;Acc:MGI:1920963]
DMR_2330	11	68808001	68809000	1000	0.000399256	0.0118928	-25.7457	Promoter (2-3kb)	11	68811427	68813019	1593	1	ENSMUSG00000020900	-2427	Myh10	MGI Symbol	protein_coding	myosin, heavy polypeptide 10, non-muscle [Source:MGI Symbol;Acc:MGI:1930780]
DMR_899	4	147464001	147465000	1000	8.29131e-13	6.77662e-10	-25.7162	Distal Intergenic	4	147444380	147444648	269	1	ENSMUSG00000093975	19621	Vmn2r-ps19	MGI Symbol	unprocessed_pseudogene	vomeronasal 2, receptor, pseudogene 19 [Source:MGI Symbol;Acc:MGI:3761374]
DMR_531	3	16125001	16126000	1000	4.02772e-08	8.05334e-06	-25.71	Distal Intergenic	3	16115615	16115943	329	2	ENSMUSG00000088874	-9058	Gm25863	MGI Symbol	ribozyme	predicted gene, 25863 [Source:MGI Symbol;Acc:MGI:5455640]
DMR_3240	17	8813001	8814000	1000	2.06672e-06	0.00020814	-25.6947	Intron (ENSMUST00000115715/ENSMUSG00000023868, intron 1 of 21)	17	8803028	8944396	141369	1	ENSMUSG00000023868	9973	Pde10a	MGI Symbol	protein_coding	phosphodiesterase 10A [Source:MGI Symbol;Acc:MGI:1345143]	CAMP AND CAMP INHIBITED CGMP 3' 5' CYCLIC PHOSPHODIESTERASE 10A
DMR_985	5	29737001	29738000	1000	0.000824046	0.0199045	-25.592	Promoter (<=1kb)	5	29737266	29748438	11173	1	ENSMUSG00000029131	0	Dnajb6	MGI Symbol	protein_coding	DnaJ heat shock protein family (Hsp40) member B6 [Source:MGI Symbol;Acc:MGI:1344381]	DNAJ HOMOLOG SUBFAMILY B MEMBER 6
DMR_522	2	181012001	181013000	1000	0.00170966	0.033627	-25.5802	Promoter (<=1kb)	2	181013240	181017540	4301	1	ENSMUSG00000016356	-240	Col20a1	MGI Symbol	protein_coding	collagen, type XX, alpha 1 [Source:MGI Symbol;Acc:MGI:1920618]	COLLAGEN ALPHA 1 XX CHAIN PRECURSOR
DMR_2292	11	53248001	53249000	1000	4.51494e-12	3.08741e-09	-25.5102	Distal Intergenic	11	53262880	53267241	4362	2	ENSMUSG00000020361	18241	Hspa4	MGI Symbol	protein_coding	heat shock protein 4 [Source:MGI Symbol;Acc:MGI:1342292]
DMR_109	1	91709001	91710000	1000	0.00591032	0.0782859	-25.2304	Distal Intergenic	1	91801461	91848028	46568	1	ENSMUSG00000007805	-91461	Twist2	MGI Symbol	protein_coding	twist basic helix-loop-helix transcription factor 2 [Source:MGI Symbol;Acc:MGI:104685]	TWIST RELATED 2 DERMIS EXPRESSED 1 DERMO 1
DMR_594	3	88278001	88279000	1000	0.000149814	0.00575216	-25.2092	Intron (ENSMUST00000165196/ENSMUSG00000103766, intron 1 of 9)	3	88284607	88284753	147	2	ENSMUSG00000103766	5753	Gm38392	MGI Symbol	protein_coding	predicted gene, 38392 [Source:MGI Symbol;Acc:MGI:5613632]
DMR_1877	9	21804001	21805000	1000	1.09799e-05	0.000779406	-25.1942	Promoter (<=1kb)	9	21801725	21804001	2277	2	ENSMUSG00000032198	0	Dock6	MGI Symbol	protein_coding	dedicator of cytokinesis 6 [Source:MGI Symbol;Acc:MGI:1914789]	DEDICATOR OF CYTOKINESIS 6
DMR_2348	11	75769001	75770000	1000	0.00235607	0.0421725	-25.1618	3' UTR	11	75751604	75759315	7712	1	ENSMUSG00000020849	17397	Ywhae	MGI Symbol	protein_coding	tyrosine 3-monooxygenase/tryptophan 5-monooxygenase activation protein, epsilon polypeptide [Source:MGI Symbol;Acc:MGI:894689]
DMR_2064	10	7481001	7482000	1000	3.74125e-05	0.00202347	-25.1387	Distal Intergenic	10	7443038	7473638	30601	2	ENSMUSG00000079685	-7363	Ulbp1	MGI Symbol	protein_coding	UL16 binding protein 1 [Source:MGI Symbol;Acc:MGI:1925027]	CLASS I HISTOCOMPATIBILITY ANTIGEN ALPHA CHAIN PRECURSOR
DMR_1854	8	126235001	126236000	1000	2.69234e-07	3.97355e-05	-25.1173	Intron (ENSMUST00000238518/ENSMUSG00000057060, intron 2 of 7)	8	126298558	126395482	96925	1	ENSMUSG00000057060	-62558	Slc35f3	MGI Symbol	protein_coding	solute carrier family 35, member F3 [Source:MGI Symbol;Acc:MGI:2444426]	THIAMINE TRANSPORTER SL SOLUTE CARRIER FAMILY 35 MEMBER F3
DMR_3024	15	39669001	39670000	1000	0.000187628	0.00678378	-25.106	Intron (ENSMUST00000082054/ENSMUSG00000037386, intron 22 of 26)	15	39659566	39684372	24807	1	ENSMUSG00000037386	9435	Rims2	MGI Symbol	protein_coding	regulating synaptic membrane exocytosis 2 [Source:MGI Symbol;Acc:MGI:2152972]	REGULATING SYNAPTIC MEMBRANE EXOCYTOSIS 2 RAB 3 INTERACTING MOLECULE 2 RIM 2 RAB 3 INTERACTING
DMR_1442	7	12940001	12941000	1000	0.000228175	0.00787637	-25.022	Distal Intergenic	7	12949690	12950066	377	2	ENSMUSG00000097115	9066	1810019N24Rik	MGI Symbol	lincRNA	RIKEN cDNA 1810019N24 gene [Source:MGI Symbol;Acc:MGI:1916336]
DMR_1244	6	15044001	15045000	1000	2.13208e-07	3.28123e-05	-25	Intron (ENSMUST00000115477/ENSMUSG00000029563, intron 2 of 18)	6	15184647	15199344	14698	1	ENSMUSG00000029563	-139647	Foxp2	MGI Symbol	protein_coding	forkhead box P2 [Source:MGI Symbol;Acc:MGI:2148705]	FORKHEAD BOX P2
DMR_441	2	147687001	147688000	1000	2.22744e-05	0.00134256	-24.9785	Distal Intergenic	2	147668015	147668452	438	1	ENSMUSG00000081741	18986	Gm14106	MGI Symbol	processed_pseudogene	predicted gene 14106 [Source:MGI Symbol;Acc:MGI:3651294]
DMR_2755	13	52392001	52393000	1000	0.00611466	0.0799694	-24.8757	Distal Intergenic	13	52504380	52531279	26900	2	ENSMUSG00000047842	138279	Diras2	MGI Symbol	protein_coding	DIRAS family, GTP-binding RAS-like 2 [Source:MGI Symbol;Acc:MGI:1915453]	GTP BINDING DI RAS2 PRECURSOR DISTINCT SUBGROUP OF THE RAS FAMILY MEMBER 2
DMR_70	1	65699001	65700000	1000	0.000470506	0.0133632	-24.87	Distal Intergenic	1	65552682	65552994	313	1	ENSMUSG00000082774	146319	Gm8805	MGI Symbol	processed_pseudogene	predicted gene 8805 [Source:MGI Symbol;Acc:MGI:3643512]
DMR_723	4	46595001	46596000	1000	0.00449647	0.065307	-24.7965	Intron (ENSMUST00000107756/ENSMUSG00000028337, intron 1 of 11)	4	46543001	46601891	58891	2	ENSMUSG00000028337	5891	Coro2a	MGI Symbol	protein_coding	coronin, actin binding protein 2A [Source:MGI Symbol;Acc:MGI:1345966]	CORONIN 2A
DMR_2914	14	53676001	53677000	1000	1.62929e-07	2.64129e-05	-24.7546	Promoter (<=1kb)	14	53676141	53676630	490	1	ENSMUSG00000096678	0	Trav9-4	MGI Symbol	TR_V_gene	T cell receptor alpha variable 9-4 [Source:MGI Symbol;Acc:MGI:3702135]	T CELL RECEPTOR ALPHA VARIABLE PRECURSOR
DMR_2715	13	35949001	35950000	1000	0.000189285	0.00682567	-24.7433	Distal Intergenic	13	35958839	35970388	11550	1	ENSMUSG00000050423	-8839	Ppp1r3g	MGI Symbol	protein_coding	protein phosphatase 1, regulatory subunit 3G [Source:MGI Symbol;Acc:MGI:1923737]
DMR_2302	11	57879001	57880000	1000	7.98793e-06	0.000609307	-24.6753	Promoter (<=1kb)	11	57880896	57881186	291	1	ENSMUSG00000084223	-896	Gm12244	MGI Symbol	processed_pseudogene	predicted gene 12244 [Source:MGI Symbol;Acc:MGI:3649493]
DMR_110	1	92356001	92357000	1000	4.01984e-09	1.13122e-06	-24.6154	Distal Intergenic	1	92324510	92329888	5379	1	ENSMUSG00000101265	31491	Gm29099	MGI Symbol	lincRNA	predicted gene 29099 [Source:MGI Symbol;Acc:MGI:5579805]
DMR_1252	6	21672001	21673000	1000	3.01818e-05	0.00170054	-24.602	Intron (ENSMUST00000081542/ENSMUSG00000060882, intron 1 of 5)	6	21681301	21685383	4083	1	ENSMUSG00000060882	-8301	Kcnd2	MGI Symbol	protein_coding	potassium voltage-gated channel, Shal-related family, member 2 [Source:MGI Symbol;Acc:MGI:102663]	POTASSIUM VOLTAGE GATED CHANNEL SUBFAMILY D MEMBER 2 VOLTAGE GATED POTASSIUM CHANNEL SUBUNIT KV4 2
DMR_2668	12	110498001	110499000	1000	0.00393643	0.0595578	-24.5322	Intron (ENSMUST00000220509/ENSMUSG00000017843, intron 3 of 7)	12	110478447	110486208	7762	2	ENSMUSG00000017843	-11793	Ppp2r5c	MGI Symbol	protein_coding	protein phosphatase 2, regulatory subunit B', gamma [Source:MGI Symbol;Acc:MGI:1349475]	SERINE/THREONINE PHOSPHATASE 2A 56 KDA REGULATORY SUBUNIT PP2A B SUBUNIT B' PP2A B SUBUNIT B56 PP2A B SUBUNIT PR61 PP2A B SUBUNIT R5
DMR_1540	7	76951001	76952000	1000	0.000422001	0.0124265	-24.5021	Intron (ENSMUST00000156166/ENSMUSG00000025754, intron 22 of 22)	7	76698141	76699717	1577	2	ENSMUSG00000025754	-251284	Agbl1	MGI Symbol	protein_coding	ATP/GTP binding protein-like 1 [Source:MGI Symbol;Acc:MGI:3646469]	CYTOSOLIC CARBOXYPEPTIDASE 4 EC_3.4.17.- ATP/GTP BINDING 1
DMR_511	2	178620001	178621000	1000	0.00802647	0.0956798	-24.4737	Distal Intergenic	2	178460630	178466572	5943	1	ENSMUSG00000039155	159371	Cdh26	MGI Symbol	protein_coding	cadherin-like 26 [Source:MGI Symbol;Acc:MGI:2685856]
DMR_1764	8	94169001	94170000	1000	0.00184934	0.0355761	-24.4731	Promoter (2-3kb)	8	94172664	94173568	905	1	ENSMUSG00000031762	-2664	Mt2	MGI Symbol	protein_coding	metallothionein 2 [Source:MGI Symbol;Acc:MGI:97172]	METALLOTHIONEIN
DMR_3264	17	24495001	24496000	1000	7.0426e-05	0.00326132	-24.4589	Exon (ENSMUST00000234171/ENSMUSG00000033597, exon 2 of 10)	17	24500426	24501317	892	1	ENSMUSG00000033597	-4426	Caskin1	MGI Symbol	protein_coding	CASK interacting protein 1 [Source:MGI Symbol;Acc:MGI:2442952]
DMR_1672	8	22877001	22878000	1000	0.000193609	0.00695591	-24.4483	Intron (ENSMUST00000110696/ENSMUSG00000031540, intron 2 of 16)	8	22873589	22876190	2602	1	ENSMUSG00000031540	3412	Kat6a	MGI Symbol	protein_coding	K(lysine) acetyltransferase 6A [Source:MGI Symbol;Acc:MGI:2442415]	HISTONE ACETYLTRANSFERASE KAT6A EC_2.3.1.48 MOZ YBF2/SAS3 SAS2 AND TIP60 3 MYST 3 MONOCYTIC LEUKEMIA ZINC FINGER HOMOLOG MONOCYTIC LEUKEMIA ZINC FINGER
DMR_320	2	38657001	38658000	1000	0.000558981	0.0150538	-24.4444	Distal Intergenic	2	38669417	38688508	19092	1	ENSMUSG00000083722	-11417	Adgrd2-ps	MGI Symbol	transcribed_unitary_pseudogene	adhesion G protein-coupled receptor D2, pseudogene [Source:MGI Symbol;Acc:MGI:2685845]
DMR_2228	10	123180001	123181000	1000	0.00161411	0.0323291	-24.3902	Intron (ENSMUST00000220377/ENSMUSG00000020124, intron 2 of 21)	10	123130226	123181801	51576	2	ENSMUSG00000020124	801	Usp15	MGI Symbol	protein_coding	ubiquitin specific peptidase 15 [Source:MGI Symbol;Acc:MGI:101857]
DMR_1530	7	68682001	68683000	1000	0.00649886	0.0832948	-24.3407	Distal Intergenic	7	68719170	68726467	7298	2	ENSMUSG00000108876	43467	Gm44692	MGI Symbol	lincRNA	predicted gene 44692 [Source:MGI Symbol;Acc:MGI:5753268]
DMR_3255	17	15333001	15334000	1000	0.00180809	0.0349766	-24.3384	Distal Intergenic	17	15321432	15321882	451	2	ENSMUSG00000116647	-11119	Gm7423	MGI Symbol	processed_pseudogene	predicted gene 7423 [Source:MGI Symbol;Acc:MGI:3644727]
DMR_1394	6	124352001	124353000	1000	0.00132836	0.0281662	-24.3052	Intron (ENSMUST00000203817/ENSMUSG00000079346, intron 2 of 2)	6	124347598	124357069	9472	2	ENSMUSG00000079346	4069	1700013D24Rik	MGI Symbol	lincRNA	RIKEN cDNA 1700013D24 gene [Source:MGI Symbol;Acc:MGI:1924171]
DMR_2980	14	119168001	119169000	1000	1.34567e-05	0.000910783	-24.2877	Intron (ENSMUST00000065904/ENSMUSG00000053465, intron 1 of 1)	14	119138341	119869815	731475	1	ENSMUSG00000053465	29660	Hs6st3	MGI Symbol	protein_coding	heparan sulfate 6-O-sulfotransferase 3 [Source:MGI Symbol;Acc:MGI:1354960]	HEPARAN SULFATE 6 O SULFOTRANSFERASE EC_2.8.2.-
DMR_1943	9	62134001	62135000	1000	3.7609e-08	7.59384e-06	-24.2647	Distal Intergenic	9	62070468	62122655	52188	2	ENSMUSG00000032252	-11346	Glce	MGI Symbol	protein_coding	glucuronyl C5-epimerase [Source:MGI Symbol;Acc:MGI:2136405]
DMR_488	2	168013001	168014000	1000	0.000351357	0.0108407	-24.2325	Promoter (2-3kb)	2	167980166	168010618	30453	2	ENSMUSG00000074577	-2383	Ripor3	MGI Symbol	protein_coding	RIPOR family member 3 [Source:MGI Symbol;Acc:MGI:1916803]
DMR_311	2	33598001	33599000	1000	0.00045967	0.013152	-24.1758	Intron (ENSMUST00000041730/ENSMUSG00000038765, intron 2 of 7)	2	33614398	33614676	279	1	ENSMUSG00000038765	-15398	Lmx1b	MGI Symbol	protein_coding	LIM homeobox transcription factor 1 beta [Source:MGI Symbol;Acc:MGI:1100513]	LIM HOMEOBOX TRANSCRIPTION FACTOR 1 BETA LIM/HOMEOBOX 1 2 LMX 1 2 LIM/HOMEOBOX LMX1B
DMR_3500	18	85716001	85717000	1000	2.99714e-05	0.00169186	-24.1667	Promoter (<=1kb)	18	85715931	85716725	795	2	ENSMUSG00000117854	0	Gm7612	MGI Symbol	processed_pseudogene	predicted gene 7612 [Source:MGI Symbol;Acc:MGI:3647728]
DMR_3340	17	66731001	66732000	1000	4.91715e-07	6.55874e-05	-24.0741	Intron (ENSMUST00000037974/ENSMUSG00000033278, intron 22 of 32)	17	66738754	66746047	7294	1	ENSMUSG00000033278	-6754	Ptprm	MGI Symbol	protein_coding	protein tyrosine phosphatase, receptor type, M [Source:MGI Symbol;Acc:MGI:102694]	RECEPTOR TYPE TYROSINE PHOSPHATASE MU PRECURSOR TYROSINE PHOSPHATASE MU R PTP MU EC_3.1.3.48
DMR_315	2	34704001	34705000	1000	3.0761e-07	4.44715e-05	-24.0668	Promoter (<=1kb)	2	34677483	34704386	26904	2	ENSMUSG00000026867	0	Gapvd1	MGI Symbol	protein_coding	GTPase activating protein and VPS9 domains 1 [Source:MGI Symbol;Acc:MGI:1913941]	GTPASE ACTIVATING AND VPS9 DOMAIN CONTAINING 1
DMR_1255	6	28402001	28403000	1000	0.00184951	0.0355761	-24.0293	Distal Intergenic	6	28240240	28398005	157766	2	ENSMUSG00000039841	-3996	Zfp800	MGI Symbol	protein_coding	zinc finger protein 800 [Source:MGI Symbol;Acc:MGI:1889334]	ZINC FINGER 800
DMR_3470	18	65174001	65175000	1000	0.000226906	0.00784709	-24.026	Promoter (<=1kb)	18	65174067	65213321	39255	1	ENSMUSG00000024589	0	Nedd4l	MGI Symbol	protein_coding	neural precursor cell expressed, developmentally down-regulated gene 4-like [Source:MGI Symbol;Acc:MGI:1933754]
DMR_1581	7	107058001	107059000	1000	0.00217457	0.03987	-24.0054	Distal Intergenic	7	107068766	107069891	1126	1	ENSMUSG00000108862	-9766	Gm17991	MGI Symbol	processed_pseudogene	predicted gene, 17991 [Source:MGI Symbol;Acc:MGI:5010176]
DMR_1428	6	144643001	144644000	1000	4.85365e-05	0.00246523	-24	Intron (ENSMUST00000141102/ENSMUSG00000041540, intron 1 of 13)	6	144670427	144672720	2294	2	ENSMUSG00000041540	28720	Sox5	MGI Symbol	protein_coding	SRY (sex determining region Y)-box 5 [Source:MGI Symbol;Acc:MGI:98367]	TRANSCRIPTION FACTOR SOX 5 SRY SEX DETERMINING REGION Y BOX 5
DMR_2873	14	26693001	26694000	1000	1.80861e-10	7.57204e-08	-23.9683	Promoter (<=1kb)	14	26693274	26891703	198430	1	ENSMUSG00000021879	0	Dnah12	MGI Symbol	protein_coding	dynein, axonemal, heavy chain 12 [Source:MGI Symbol;Acc:MGI:107720]	DYNEIN HEAVY CHAIN 12 AXONEMAL AXONEMAL BETA DYNEIN HEAVY CHAIN 12 AXONEMAL DYNEIN HEAVY CHAIN 12 AXONEMAL DYNEIN HEAVY CHAIN 7 CILIARY DYNEIN HEAVY CHAIN 12
DMR_2719	13	37493001	37494000	1000	4.07195e-10	1.57316e-07	-23.9437	Distal Intergenic	13	37482385	37483150	766	1	ENSMUSG00000114573	10616	Gm47732	MGI Symbol	lincRNA	predicted gene, 47732 [Source:MGI Symbol;Acc:MGI:6096868]
DMR_3285	17	30860001	30861000	1000	2.31452e-07	3.51976e-05	-23.9386	Promoter (2-3kb)	17	30848436	30857436	9001	2	ENSMUSG00000117760	-2565	Gm41561	MGI Symbol	antisense	predicted gene, 41561 [Source:MGI Symbol;Acc:MGI:5624446]
DMR_337	2	65364001	65365000	1000	0.0047582	0.0678431	-23.9286	Promoter (<=1kb)	2	65316633	65364026	47394	2	ENSMUSG00000061171	0	Slc38a11	MGI Symbol	protein_coding	solute carrier family 38, member 11 [Source:MGI Symbol;Acc:MGI:2443383]	SODIUM COUPLED NEUTRAL AMINO ACID TRANSPORTER 11 SOLUTE CARRIER FAMILY 38 MEMBER 11
DMR_532	3	20069001	20070000	1000	2.16925e-05	0.00131428	-23.913	Exon (ENSMUST00000143005/ENSMUSG00000002428, exon 7 of 23)	3	20058291	20118476	60186	1	ENSMUSG00000002428	10710	Hltf	MGI Symbol	protein_coding	helicase-like transcription factor [Source:MGI Symbol;Acc:MGI:1196437]
DMR_764	4	101396001	101397000	1000	0.00100003	0.0230173	-23.913	Intron (ENSMUST00000123107/ENSMUSG00000087361, intron 3 of 3)	4	101403081	101407856	4776	1	ENSMUSG00000087361	-6081	0610043K17Rik	MGI Symbol	lincRNA	RIKEN cDNA 0610043K17 gene [Source:MGI Symbol;Acc:MGI:1915650]
DMR_2294	11	54906001	54907000	1000	0.000515643	0.0142295	-23.8359	Intron (ENSMUST00000125094/ENSMUSG00000018339, intron 2 of 5)	11	54902926	54909534	6609	1	ENSMUSG00000018339	3075	Gpx3	MGI Symbol	protein_coding	glutathione peroxidase 3 [Source:MGI Symbol;Acc:MGI:105102]	GLUTATHIONE PEROXIDASE 3 PRECURSOR GPX 3 GSHPX 3 EC_1.11.1.9 PLASMA GLUTATHIONE PEROXIDASE GPX P GSHPX P
DMR_2397	11	97147001	97148000	1000	0.00357637	0.0558972	-23.8197	Promoter (<=1kb)	11	97146364	97146419	56	2	ENSMUSG00000099286	-582	Mir7235	MGI Symbol	miRNA	microRNA 7235 [Source:MGI Symbol;Acc:MGI:5531368]
DMR_842	4	136346001	136347000	1000	0.00116247	0.0256453	-23.8095	3' UTR	4	136347847	136349441	1595	2	ENSMUSG00000098155	2441	Gm27022	MGI Symbol	lincRNA	predicted gene, 27022 [Source:MGI Symbol;Acc:MGI:5504137]
DMR_1850	8	125277001	125278000	1000	7.04033e-07	8.67446e-05	-23.8095	Distal Intergenic	8	125224400	125227323	2924	2	ENSMUSG00000086694	-49678	Gm16237	MGI Symbol	antisense	predicted gene 16237 [Source:MGI Symbol;Acc:MGI:3802105]
DMR_2950	14	78220001	78221000	1000	0.00131447	0.0279748	-23.8005	Distal Intergenic	14	78199373	78199769	397	1	ENSMUSG00000115552	20628	Gm48959	MGI Symbol	processed_pseudogene	predicted gene, 48959 [Source:MGI Symbol;Acc:MGI:6118291]
DMR_616	3	97610001	97611000	1000	1.80825e-08	4.05415e-06	-23.7703	Promoter (<=1kb)	3	97560742	97610203	49462	2	ENSMUSG00000028089	0	Chd1l	MGI Symbol	protein_coding	chromodomain helicase DNA binding protein 1-like [Source:MGI Symbol;Acc:MGI:1915308]
DMR_2885	14	35092001	35093000	1000	0.00315394	0.0514406	-23.7179	Intron (ENSMUST00000043349/ENSMUSG00000041078, intron 4 of 15)	14	35219139	35219438	300	2	ENSMUSG00000041078	126438	Grid1	MGI Symbol	protein_coding	glutamate receptor, ionotropic, delta 1 [Source:MGI Symbol;Acc:MGI:95812]
DMR_3252	17	13397001	13398000	1000	0.00589966	0.0782045	-23.7097	Promoter (<=1kb)	17	13385186	13396325	11140	2	ENSMUSG00000117092	-676	Gm49934	MGI Symbol	processed_transcript	predicted gene, 49934 [Source:MGI Symbol;Acc:MGI:6270644]
DMR_1454	7	18740001	18741000	1000	2.14083e-07	3.28976e-05	-23.6559	Promoter (<=1kb)	7	18740548	18740851	304	1	ENSMUSG00000108835	0	Gm44566	MGI Symbol	unprocessed_pseudogene	predicted gene 44566 [Source:MGI Symbol;Acc:MGI:5753142]
DMR_2052	9	120516001	120517000	1000	1.74199e-05	0.00110776	-23.6465	Distal Intergenic	9	120521813	120522819	1007	1	ENSMUSG00000111816	-4813	Gm7229	MGI Symbol	unprocessed_pseudogene	predicted gene 7229 [Source:MGI Symbol;Acc:MGI:3648920]
DMR_2538	12	30294001	30295000	1000	6.40081e-06	0.000511931	-23.638	Intron (ENSMUST00000142046/ENSMUSG00000020672, intron 4 of 16)	12	30267031	30357683	90653	2	ENSMUSG00000020672	62683	Sntg2	MGI Symbol	protein_coding	syntrophin, gamma 2 [Source:MGI Symbol;Acc:MGI:1919541]
DMR_1153	5	125478001	125479000	1000	2.96544e-11	1.60939e-08	-23.6074	Promoter (<=1kb)	5	125479377	125479453	77	1	ENSMUSG00000098350	-377	Gm27551	MGI Symbol	miRNA	predicted gene, 27551 [Source:MGI Symbol;Acc:MGI:5530933]
DMR_1493	7	43412001	43413000	1000	2.56285e-09	7.73176e-07	-23.5397	Exon (ENSMUST00000005592/ENSMUSG00000030468, exon 9 of 12)	7	43411379	43411930	552	1	ENSMUSG00000030468	622	Siglecg	MGI Symbol	protein_coding	sialic acid binding Ig-like lectin G [Source:MGI Symbol;Acc:MGI:2443630]
DMR_3289	17	32551001	32552000	1000	2.20954e-09	6.80599e-07	-23.5362	3' UTR	17	32546372	32551276	4905	1	ENSMUSG00000048440	4629	Cyp4f16	MGI Symbol	protein_coding	cytochrome P450, family 4, subfamily f, polypeptide 16 [Source:MGI Symbol;Acc:MGI:1917351]
DMR_2113	10	52387001	52388000	1000	6.90661e-05	0.00321139	-23.5294	Promoter (<=1kb)	10	52388972	52400956	11985	1	ENSMUSG00000038624	-972	Nepn	MGI Symbol	protein_coding	nephrocan [Source:MGI Symbol;Acc:MGI:1913900]	NEPHROCAN PRECURSOR
DMR_1654	8	12455001	12456000	1000	0.000163982	0.00614098	-23.5119	Distal Intergenic	8	12461419	12466964	5546	2	ENSMUSG00000109921	10964	Gm33326	MGI Symbol	lincRNA	predicted gene, 33326 [Source:MGI Symbol;Acc:MGI:5592485]
DMR_3587	19	48633001	48634000	1000	1.11087e-05	0.000784977	-23.4375	Intron (ENSMUST00000078880/ENSMUSG00000063434, intron 5 of 26)	19	48704216	48804537	100322	1	ENSMUSG00000063434	-70216	Sorcs3	MGI Symbol	protein_coding	sortilin-related VPS10 domain containing receptor 3 [Source:MGI Symbol;Acc:MGI:1913923]
DMR_1504	7	46277001	46278000	1000	0.00773338	0.0933062	-23.4295	Exon (ENSMUST00000164538/ENSMUSG00000009487, exon 30 of 56)	7	46295375	46311433	16059	1	ENSMUSG00000009487	-17375	Otog	MGI Symbol	protein_coding	otogelin [Source:MGI Symbol;Acc:MGI:1202064]	OTOGELIN PRECURSOR
DMR_1674	8	23387001	23388000	1000	0.00103433	0.0235478	-23.4255	Distal Intergenic	8	23411502	23449632	38131	1	ENSMUSG00000031548	-23502	Sfrp1	MGI Symbol	protein_coding	secreted frizzled-related protein 1 [Source:MGI Symbol;Acc:MGI:892014]	SECRETED FRIZZLED RELATED 1 SFRP 1
DMR_240	1	187337001	187338000	1000	3.18863e-06	0.000294258	-23.4043	Intron (ENSMUST00000160481/ENSMUSG00000039210, intron 9 of 10)	1	187344970	187377469	32500	2	ENSMUSG00000039210	39469	Gpatch2	MGI Symbol	protein_coding	G patch domain containing 2 [Source:MGI Symbol;Acc:MGI:1915019]	G PATCH DOMAIN CONTAINING 2
DMR_1390	6	121081001	121082000	1000	0.000345304	0.010719	-23.3945	Promoter (<=1kb)	6	120931722	121081609	149888	2	ENSMUSG00000051586	0	Mical3	MGI Symbol	protein_coding	microtubule associated monooxygenase, calponin and LIM domain containing 3 [Source:MGI Symbol;Acc:MGI:2442733]	[F ACTIN] MONOOXYGENASE MICAL3 EC_1.14.13.225 MOLECULE INTERACTING WITH CASL 3 MICAL 3
DMR_274	2	12206001	12207000	1000	0.00767843	0.0929103	-23.3558	Intron (ENSMUST00000028106/ENSMUSG00000026768, intron 13 of 29)	2	12182661	12193312	10652	2	ENSMUSG00000026768	-12689	Itga8	MGI Symbol	protein_coding	integrin alpha 8 [Source:MGI Symbol;Acc:MGI:109442]	INTEGRIN ALPHA 8 PRECURSOR[CONTAINS INTEGRIN ALPHA 8 HEAVY CHAIN; INTEGRIN ALPHA 8 LIGHT CHAIN]
DMR_1232	5	150306001	150307000	1000	2.84877e-05	0.00163147	-23.3396	Intron (ENSMUST00000200960/ENSMUSG00000056602, intron 2 of 4)	5	150283995	150299441	15447	2	ENSMUSG00000056602	-6560	Fry	MGI Symbol	protein_coding	FRY microtubule binding protein [Source:MGI Symbol;Acc:MGI:2443895]
DMR_3243	17	9788001	9789000	1000	0.00205078	0.0382219	-23.3333	Distal Intergenic	17	9774217	9775867	1651	2	ENSMUSG00000117264	-12134	4930452A19Rik	MGI Symbol	processed_transcript	RIKEN cDNA 4930452A19 gene [Source:MGI Symbol;Acc:MGI:1925363]
DMR_984	5	29488001	29489000	1000	2.29282e-05	0.0013734	-23.3231	Distal Intergenic	5	29481525	29481631	107	2	ENSMUSG00000093875	-6370	Gm24538	MGI Symbol	snRNA	predicted gene, 24538 [Source:MGI Symbol;Acc:MGI:5454315]
DMR_360	2	78243001	78244000	1000	4.82447e-08	9.31941e-06	-23.3126	Intron (ENSMUST00000067618/ENSMUSG00000054510, intron 1 of 5)	2	78237547	78302230	64684	1	ENSMUSG00000054510	5454	Gm14461	MGI Symbol	lincRNA	predicted gene 14461 [Source:MGI Symbol;Acc:MGI:3651589]
DMR_576	3	65439001	65440000	1000	0.00013492	0.00532174	-23.3083	Distal Intergenic	3	65393337	65395184	1848	1	ENSMUSG00000048916	45664	Gm5540	MGI Symbol	processed_pseudogene	predicted pseudogene 5540 [Source:MGI Symbol;Acc:MGI:3644824]
DMR_3073	15	80320001	80321000	1000	0.00047203	0.0133884	-23.302	Exon (ENSMUST00000160424/ENSMUSG00000022416, exon 3 of 37)	15	80287534	80395747	108214	1	ENSMUSG00000022416	32467	Cacna1i	MGI Symbol	protein_coding	calcium channel, voltage-dependent, alpha 1I subunit [Source:MGI Symbol;Acc:MGI:2178051]	VOLTAGE DEPENDENT T TYPE CALCIUM CHANNEL SUBUNIT ALPHA 1I VOLTAGE GATED CALCIUM CHANNEL SUBUNIT ALPHA CAV3 3
DMR_546	3	32773001	32774000	1000	2.49517e-14	2.85963e-11	-23.2368	Distal Intergenic	3	32744756	32751230	6475	1	ENSMUSG00000027673	28245	Ndufb5	MGI Symbol	protein_coding	NADH:ubiquinone oxidoreductase subunit B5 [Source:MGI Symbol;Acc:MGI:1913296]	NADH DEHYDROGENASE [UBIQUINONE] 1 BETA SUBCOMPLEX SUBUNIT 5 MITOCHONDRIAL PRECURSOR COMPLEX I SGDH CI SGDH NADH UBIQUINONE OXIDOREDUCTASE SGDH SUBUNIT
DMR_189	1	159352001	159353000	1000	0.00508789	0.0709223	-23.1884	Distal Intergenic	1	159342356	159345100	2745	1	ENSMUSG00000040782	9645	Cop1	MGI Symbol	protein_coding	COP1, E3 ubiquitin ligase [Source:MGI Symbol;Acc:MGI:1347046]	E3 UBIQUITIN LIGASE COP1 EC_2.3.2.27 CONSTITUTIVE PHOTOMORPHOGENESIS 1 HOMOLOG RING FINGER AND WD REPEAT DOMAIN 2 RING TYPE E3 UBIQUITIN TRANSFERASE RFWD2
DMR_1628	7	137474001	137475000	1000	0.00374279	0.0576052	-23.1225	Distal Intergenic	7	137437689	137442169	4481	1	ENSMUSG00000031068	36312	Glrx3	MGI Symbol	protein_coding	glutaredoxin 3 [Source:MGI Symbol;Acc:MGI:1353653]
DMR_1507	7	49510001	49511000	1000	0.00496001	0.0697194	-23.1152	Intron (ENSMUST00000183659/ENSMUSG00000052512, intron 12 of 39)	7	49548192	49556996	8805	1	ENSMUSG00000052512	-37192	Nav2	MGI Symbol	protein_coding	neuron navigator 2 [Source:MGI Symbol;Acc:MGI:2183691]
DMR_1272	6	32509001	32510000	1000	0.00544092	0.07417	-23.0617	Promoter (1-2kb)	6	32511073	32515576	4504	1	ENSMUSG00000086763	-1073	Plxna4os1	MGI Symbol	antisense	plexin A4, opposite strand 1 [Source:MGI Symbol;Acc:MGI:2442851]
DMR_2927	14	62052001	62053000	1000	9.83652e-08	1.73213e-05	-22.9885	Distal Intergenic	14	62012319	62012633	315	1	ENSMUSG00000114368	39682	Gm47953	MGI Symbol	processed_pseudogene	predicted gene, 47953 [Source:MGI Symbol;Acc:MGI:6097224]
DMR_785	4	117393001	117394000	1000	0.00766917	0.0928256	-22.9518	Intron (ENSMUST00000030439/ENSMUSG00000028677, intron 2 of 14)	4	117271927	117375457	103531	2	ENSMUSG00000028677	-17544	Rnf220	MGI Symbol	protein_coding	ring finger protein 220 [Source:MGI Symbol;Acc:MGI:1913993]
DMR_1096	5	112340001	112341000	1000	0.00111001	0.0248083	-22.9249	Promoter (<=1kb)	5	112337392	112340022	2631	2	ENSMUSG00000029346	0	Srrd	MGI Symbol	protein_coding	SRR1 domain containing [Source:MGI Symbol;Acc:MGI:1917368]
DMR_1896	9	41430001	41431000	1000	1.29375e-05	0.00088319	-22.8913	Intron (ENSMUST00000233562/ENSMUSG00000074415, intron 4 of 6)	9	41419051	41419482	432	1	ENSMUSG00000074415	10950	Mir100hg	MGI Symbol	processed_transcript	Mir100 Mirlet7a-2 Mir125b-1 cluster host gene [Source:MGI Symbol;Acc:MGI:1920394]
DMR_1329	6	86794001	86795000	1000	0.000273331	0.00903089	-22.8911	Promoter (<=1kb)	6	86736841	86793584	56744	2	ENSMUSG00000029994	-417	Anxa4	MGI Symbol	protein_coding	annexin A4 [Source:MGI Symbol;Acc:MGI:88030]
DMR_839	4	135122001	135123000	1000	0.00269819	0.0462928	-22.8531	Intron (ENSMUST00000056977/ENSMUSG00000070691, intron 1 of 5)	4	135120652	135177990	57339	1	ENSMUSG00000070691	1349	Runx3	MGI Symbol	protein_coding	runt related transcription factor 3 [Source:MGI Symbol;Acc:MGI:102672]	RUNT RELATED TRANSCRIPTION FACTOR 3 ACUTE MYELOID LEUKEMIA 2 CORE BINDING FACTOR SUBUNIT ALPHA 3 CBF ALPHA 3 ONCOGENE AML 2 POLYOMAVIRUS ENHANCER BINDING 2 ALPHA C SUBUNIT PEA2 ALPHA C PEBP2 ALPHA C SL3 3 ENHANCER FACTOR 1 ALPHA C SUBUNIT SL3/AKV CORE BINDING FACTOR ALPHA C SUBUNIT
DMR_269	2	9887001	9888000	1000	0.00392655	0.0594704	-22.8495	Promoter (<=1kb)	2	9877835	9887784	9950	2	ENSMUSG00000015619	0	Gata3	MGI Symbol	protein_coding	GATA binding protein 3 [Source:MGI Symbol;Acc:MGI:95663]	TRANS ACTING T CELL SPECIFIC TRANSCRIPTION FACTOR GATA 3 GATA BINDING FACTOR 3
DMR_2442	11	113640001	113641000	1000	0.00323055	0.0522869	-22.8022	Intron (ENSMUST00000125890/ENSMUSG00000041654, intron 1 of 5)	11	113649169	113662947	13779	1	ENSMUSG00000041654	-8169	Slc39a11	MGI Symbol	protein_coding	solute carrier family 39 (metal ion transporter), member 11 [Source:MGI Symbol;Acc:MGI:1917056]	ZINC TRANSPORTER ZIP11 SOLUTE CARRIER FAMILY 39 MEMBER 11 ZRT AND IRT 11 ZIP 11
DMR_763	4	99940001	99941000	1000	0.00260454	0.0452221	-22.8021	Intron (ENSMUST00000058351/ENSMUSG00000025791, intron 1 of 10)	4	99765902	99929813	163912	2	ENSMUSG00000025791	-10188	Pgm1	MGI Symbol	protein_coding	phosphoglucomutase 1 [Source:MGI Symbol;Acc:MGI:97565]	PHOSPHOGLUCOMUTASE 1 PGM 1 EC_5.4.2.2 GLUCOSE PHOSPHOMUTASE 1
DMR_1106	5	114882001	114883000	1000	1.47025e-19	2.92831e-16	-22.7428	3' UTR	5	114896936	114912234	15299	1	ENSMUSG00000029561	-13936	Oasl2	MGI Symbol	protein_coding	2'-5' oligoadenylate synthetase-like 2 [Source:MGI Symbol;Acc:MGI:1344390]
DMR_1060	5	92766001	92767000	1000	1.68819e-06	0.00017806	-22.7273	Intron (ENSMUST00000113055/ENSMUSG00000029381, intron 1 of 10)	5	92788451	92788562	112	2	ENSMUSG00000029381	21562	Shroom3	MGI Symbol	protein_coding	shroom family member 3 [Source:MGI Symbol;Acc:MGI:1351655]
DMR_1045	5	75108001	75109000	1000	4.64283e-05	0.00237818	-22.7073	Promoter (<=1kb)	5	75108635	75108923	289	1	ENSMUSG00000106900	0	Gm2040	MGI Symbol	processed_pseudogene	predicted gene 2040 [Source:MGI Symbol;Acc:MGI:3780209]
DMR_584	3	73468001	73469000	1000	0.000169508	0.00629659	-22.6334	Intron (ENSMUST00000192642/ENSMUSG00000103428, intron 2 of 4)	3	73351206	73481651	130446	2	ENSMUSG00000102362	12651	4930509J09Rik	MGI Symbol	lincRNA	RIKEN cDNA 4930509J09 gene [Source:MGI Symbol;Acc:MGI:1921943]
DMR_1960	9	70823001	70824000	1000	9.12956e-10	3.16367e-07	-22.6087	5' UTR	9	70799556	70799637	82	2	ENSMUSG00000087744	-23364	Gm25149	MGI Symbol	miRNA	predicted gene, 25149 [Source:MGI Symbol;Acc:MGI:5454926]
DMR_3634	X	48385001	48386000	1000	0.00587525	0.0779919	-22.5953	Intron (ENSMUST00000136348/ENSMUSG00000036959, intron 9 of 14)	20	48369268	48384145	14878	1	ENSMUSG00000036959	15733	Bcorl1	MGI Symbol	protein_coding	BCL6 co-repressor-like 1 [Source:MGI Symbol;Acc:MGI:2443910]	BCL 6 COREPRESSOR 1 BCOR L1 BCOR 1
DMR_3725	GL456212.1	102001	103000	1000	7.96876e-06	0.00060817	-22.5778	Distal Intergenic	25	128555	150452	21898	2	ENSMUSG00000079808	47452	AC168977.1	Clone-based (Ensembl) gene	protein_coding	sp110 nuclear body protein-like [Source:NCBI gene;Acc:102638047]	SP110 NUCLEAR BODY INTRACELLULAR PATHOGEN RESISTANCE 1
DMR_2300	11	57718001	57719000	1000	0.000864122	0.0206297	-22.5742	Intron (ENSMUST00000066987/ENSMUSG00000020520, intron 1 of 11)	11	57741300	57741402	103	1	ENSMUSG00000020520	-22300	Galnt10	MGI Symbol	protein_coding	polypeptide N-acetylgalactosaminyltransferase 10 [Source:MGI Symbol;Acc:MGI:1890480]	POLYPEPTIDE N ACETYLGALACTOSAMINYLTRANSFERASE 10 EC_2.4.1.41 POLYPEPTIDE GALNAC TRANSFERASE 10 GALNAC T10 PP GANTASE 10 UDP ACETYLGALACTOSAMINYLTRANSFERASE 10 UDP GALNAC:POLYPEPTIDE N ACETYLGALACTOSAMINYLTRANSFERASE 10
DMR_1711	8	61426001	61427000	1000	6.39573e-06	0.000511924	-22.5667	Distal Intergenic	8	61380509	61381387	879	2	ENSMUSG00000109610	-44614	Gm7432	MGI Symbol	processed_pseudogene	predicted gene 7432 [Source:MGI Symbol;Acc:MGI:3645713]
DMR_3115	15	99592001	99593000	1000	0.000132606	0.00525333	-22.5613	Promoter (<=1kb)	15	99592448	99594198	1751	1	ENSMUSG00000044217	0	Aqp5	MGI Symbol	protein_coding	aquaporin 5 [Source:MGI Symbol;Acc:MGI:106215]	AQUAPORIN 5 AQP 5
DMR_794	4	119662001	119663000	1000	0.00174537	0.0340908	-22.5212	Distal Intergenic	4	119656607	119658954	2348	2	ENSMUSG00000032978	-3047	Guca2b	MGI Symbol	protein_coding	guanylate cyclase activator 2b (retina) [Source:MGI Symbol;Acc:MGI:1270851]	GUANYLATE CYCLASE ACTIVATOR 2B PRECURSOR[CONTAINS UROGUANYLIN UGN ]
DMR_2508	12	24951001	24952000	1000	8.55198e-12	5.36516e-09	-22.5146	3' UTR	12	24974925	25059697	84773	1	ENSMUSG00000036333	-22925	Kidins220	MGI Symbol	protein_coding	kinase D-interacting substrate 220 [Source:MGI Symbol;Acc:MGI:1924730]	KINASE D INTERACTING SUBSTRATE OF 220 KDA ANKYRIN REPEAT RICH MEMBRANE SPANNING
DMR_1537	7	74174001	74175000	1000	0.00274826	0.0468853	-22.5	Distal Intergenic	7	74235558	74235664	107	1	ENSMUSG00000098303	-60558	Gm27459	MGI Symbol	miRNA	predicted gene, 27459 [Source:MGI Symbol;Acc:MGI:5530841]
DMR_1852	8	125576001	125577000	1000	0.00128005	0.0274598	-22.4899	Distal Intergenic	8	125418076	125569808	151733	2	ENSMUSG00000001995	-6193	Sipa1l2	MGI Symbol	protein_coding	signal-induced proliferation-associated 1 like 2 [Source:MGI Symbol;Acc:MGI:2676970]	SIGNAL INDUCED PROLIFERATION ASSOCIATED 1 2 SIPA1 2
DMR_2186	10	90070001	90071000	1000	0.00658446	0.0840401	-22.471	Promoter (<=1kb)	10	90071111	90079463	8353	1	ENSMUSG00000058589	-111	Anks1b	MGI Symbol	protein_coding	ankyrin repeat and sterile alpha motif domain containing 1B [Source:MGI Symbol;Acc:MGI:1924781]
DMR_462	2	158578001	158579000	1000	4.05514e-05	0.00215514	-22.458	Distal Intergenic	2	158603188	158610590	7403	2	ENSMUSG00000086496	31590	Gm14204	MGI Symbol	processed_transcript	predicted gene 14204 [Source:MGI Symbol;Acc:MGI:3651576]
DMR_3052	15	73496001	73497000	1000	0.000524193	0.0143829	-22.4154	Distal Intergenic	15	73497038	73497297	260	2	ENSMUSG00000115885	297	Gm19811	MGI Symbol	processed_pseudogene	predicted gene, 19811 [Source:MGI Symbol;Acc:MGI:5011996]
DMR_3124	15	103184001	103185000	1000	8.89513e-06	0.000662601	-22.4116	Distal Intergenic	15	103153290	103167092	13803	2	ENSMUSG00000036061	-16909	Smug1	MGI Symbol	protein_coding	single-strand selective monofunctional uracil DNA glycosylase [Source:MGI Symbol;Acc:MGI:1918976]
DMR_1209	5	144397001	144398000	1000	0.00181344	0.0350434	-22.4056	Intron (ENSMUST00000155491/ENSMUSG00000047843, intron 3 of 3)	5	144406602	144406814	213	1	ENSMUSG00000047843	-8602	Bri3	MGI Symbol	protein_coding	brain protein I3 [Source:MGI Symbol;Acc:MGI:1933174]	BRAIN I3
DMR_1085	5	107402001	107403000	1000	0.000645163	0.0167049	-22.3979	Promoter (<=1kb)	5	107402736	107413620	10885	1	ENSMUSG00000033805	0	Ephx4	MGI Symbol	protein_coding	epoxide hydrolase 4 [Source:MGI Symbol;Acc:MGI:2686228]	EPOXIDE HYDROLASE 4 EC_3.3.-.- ABHYDROLASE DOMAIN CONTAINING 7 EPOXIDE HYDROLASE RELATED
DMR_903	4	147869001	147870000	1000	2.04405e-160	8.3866e-156	-22.3631	Promoter (<=1kb)	4	147868979	147870358	1380	1	ENSMUSG00000070583	22	Fv1	MGI Symbol	protein_coding	Friend virus susceptibility 1 [Source:MGI Symbol;Acc:MGI:95595]	FV1 RESTRICTION FACTOR
DMR_2258	11	17068001	17069000	1000	2.07633e-05	0.00127055	-22.3489	Intron (ENSMUST00000058159/ENSMUSG00000044629, intron 2 of 2)	11	16971464	17052381	80918	2	ENSMUSG00000044629	-15620	Cnrip1	MGI Symbol	protein_coding	cannabinoid receptor interacting protein 1 [Source:MGI Symbol;Acc:MGI:1917505]	CB1 CANNABINOID RECEPTOR INTERACTING 1 CRIP 1
DMR_3201	16	76138001	76139000	1000	0.00762331	0.0924753	-22.3214	Intron (ENSMUST00000232455/ENSMUSG00000116695, intron 1 of 2)	16	76132541	76132671	131	2	ENSMUSG00000116695	-5330	4930578N18Rik	MGI Symbol	lincRNA	RIKEN cDNA 4930578N18 gene [Source:MGI Symbol;Acc:MGI:1925465]
DMR_645	3	123040001	123041000	1000	1.88631e-09	5.96254e-07	-22.314	Distal Intergenic	3	123043312	123043735	424	2	ENSMUSG00000106114	2735	Gm43286	MGI Symbol	processed_pseudogene	predicted gene 43286 [Source:MGI Symbol;Acc:MGI:5663423]
DMR_2989	14	123987001	123988000	1000	6.61072e-05	0.00311261	-22.3129	Promoter (<=1kb)	14	123987635	124015684	28050	1	ENSMUSG00000099994	0	1700024B18Rik	MGI Symbol	antisense	RIKEN cDNA 1700024B18 gene [Source:MGI Symbol;Acc:MGI:1916643]
DMR_1235	6	3200001	3201000	1000	4.773e-06	0.000405469	-22.2829	Distal Intergenic	6	3207869	3208706	838	1	ENSMUSG00000107601	-6869	Gm2651	MGI Symbol	processed_pseudogene	predicted gene 2651 [Source:MGI Symbol;Acc:MGI:3780819]
DMR_285	2	23012001	23013000	1000	1.22813e-05	0.000851173	-22.2607	Intron (ENSMUST00000126112/ENSMUSG00000058835, intron 1 of 9)	2	23019131	23019667	537	2	ENSMUSG00000058835	6667	Abi1	MGI Symbol	protein_coding	abl-interactor 1 [Source:MGI Symbol;Acc:MGI:104913]	ABL INTERACTOR 1 ABELSON INTERACTOR 1 ABI 1 EPS8 SH3 DOMAIN BINDING EPS8 BINDING SPECTRIN SH3 DOMAIN BINDING 1
DMR_2518	12	26955001	26956000	1000	3.578e-31	1.31074e-27	-22.2606	Distal Intergenic	12	26819785	26834873	15089	2	ENSMUSG00000113218	-120128	4933409F18Rik	MGI Symbol	lincRNA	RIKEN cDNA 4933409F18 gene [Source:MGI Symbol;Acc:MGI:1918376]
DMR_3012	15	31369001	31370000	1000	0.0021093	0.0390435	-22.2477	Exon (ENSMUST00000227460/ENSMUSG00000115406, exon 1 of 1)	15	31368362	31370305	1944	1	ENSMUSG00000115406	639	Gm49300	MGI Symbol	TEC	predicted gene, 49300 [Source:MGI Symbol;Acc:MGI:6118795]
DMR_1378	6	118262001	118263000	1000	0.00765445	0.0927241	-22.2231	Intron (ENSMUST00000203764/ENSMUSG00000107791, intron 1 of 1)	6	118261686	118264033	2348	1	ENSMUSG00000107791	315	Gm30557	MGI Symbol	lincRNA	predicted gene, 30557 [Source:MGI Symbol;Acc:MGI:5589716]
DMR_643	3	122522001	122523000	1000	0.00100141	0.0230412	-22.2222	Promoter (1-2kb)	3	122524646	122525405	760	1	ENSMUSG00000028121	-1646	Bcar3	MGI Symbol	protein_coding	breast cancer anti-estrogen resistance 3 [Source:MGI Symbol;Acc:MGI:1352501]
DMR_3437	18	49930001	49931000	1000	4.79369e-05	0.00244022	-22.2222	Intron (ENSMUST00000180611/ENSMUSG00000037416, intron 33 of 42)	18	49922713	49931914	9202	1	ENSMUSG00000037416	7288	Dmxl1	MGI Symbol	protein_coding	Dmx-like 1 [Source:MGI Symbol;Acc:MGI:2443926]
DMR_3393	18	12446001	12447000	1000	4.90708e-09	1.34762e-06	-22.1827	Intron (ENSMUST00000092070/ENSMUSG00000024421, intron 14 of 74)	18	12498688	12499462	775	2	ENSMUSG00000024421	52462	Lama3	MGI Symbol	protein_coding	laminin, alpha 3 [Source:MGI Symbol;Acc:MGI:99909]	LAMININ SUBUNIT ALPHA 3 PRECURSOR EPILIGRIN SUBUNIT ALPHA KALININ SUBUNIT ALPHA LAMININ 5 SUBUNIT ALPHA LAMININ 6 SUBUNIT ALPHA LAMININ 7 SUBUNIT ALPHA NICEIN SUBUNIT ALPHA
DMR_1102	5	113704001	113705000	1000	1.58961e-10	6.77293e-08	-22.1774	Promoter (<=1kb)	5	113700274	113704448	4175	2	ENSMUSG00000042184	0	1700069L16Rik	MGI Symbol	protein_coding	RIKEN cDNA 1700069L16 gene [Source:MGI Symbol;Acc:MGI:1920726]
DMR_505	2	174014001	174015000	1000	0.0039408	0.0596019	-22.1698	Distal Intergenic	2	173984482	173984691	210	2	ENSMUSG00000081700	-29310	Atp5k-ps2	MGI Symbol	processed_pseudogene	ATP synthase, H+ transporting, mitochondrial F1F0 complex, subunit E, pseudogene 2 [Source:MGI Symbol;Acc:MGI:107356]
DMR_1064	5	96643001	96644000	1000	4.25854e-05	0.00223034	-22.1517	Intron (ENSMUST00000036019/ENSMUSG00000034687, intron 23 of 73)	5	96630119	96636766	6648	1	ENSMUSG00000034687	12882	Fras1	MGI Symbol	protein_coding	Fraser extracellular matrix complex subunit 1 [Source:MGI Symbol;Acc:MGI:2385368]
DMR_2082	10	23224001	23225000	1000	0.00318395	0.0517658	-22.1008	Intron (ENSMUST00000092665/ENSMUSG00000010461, intron 3 of 18)	10	23159146	23237075	77930	2	ENSMUSG00000010461	12075	Eya4	MGI Symbol	protein_coding	EYA transcriptional coactivator and phosphatase 4 [Source:MGI Symbol;Acc:MGI:1337104]	EYES ABSENT HOMOLOG
DMR_2015	9	109639001	109640000	1000	0.000359376	0.0110251	-22.1002	Distal Intergenic	9	109601116	109626057	24942	2	ENSMUSG00000062275	-12944	Fbxw24	MGI Symbol	protein_coding	F-box and WD-40 domain protein 24 [Source:MGI Symbol;Acc:MGI:3646659]	F BOX/WD REPEAT CONTAINING
DMR_1400	6	128001001	128002000	1000	0.000150938	0.00578218	-22.0644	Intron (ENSMUST00000112173/ENSMUSG00000030352, intron 2 of 7)	6	127965747	128034592	68846	2	ENSMUSG00000030352	32592	Tspan9	MGI Symbol	protein_coding	tetraspanin 9 [Source:MGI Symbol;Acc:MGI:1924558]	TETRASPANIN 9 TSPAN 9
DMR_3471	18	65299001	65300000	1000	1.8071e-06	0.000188278	-22.0634	Intron (ENSMUST00000235298/ENSMUSG00000032845, intron 2 of 6)	18	65265529	65304456	38928	2	ENSMUSG00000032845	4456	Alpk2	MGI Symbol	protein_coding	alpha-kinase 2 [Source:MGI Symbol;Acc:MGI:2449492]	ALPHA KINASE 2 EC_2.7.11.1 HEART ALPHA KINASE
DMR_1093	5	112094001	112095000	1000	7.83938e-07	9.49363e-05	-22.0164	Distal Intergenic	5	112156237	112165244	9008	1	ENSMUSG00000104538	-61237	1700016B01Rik	MGI Symbol	lincRNA	RIKEN cDNA 1700016B01 gene [Source:MGI Symbol;Acc:MGI:1922890]
DMR_2760	13	53065001	53066000	1000	1.1549e-05	0.000807234	-21.9786	Distal Intergenic	13	53028918	53035090	6173	1	ENSMUSG00000112952	36083	Gm48336	MGI Symbol	lincRNA	predicted gene, 48336 [Source:MGI Symbol;Acc:MGI:6097796]
DMR_1631	7	141686001	141687000	1000	1.64682e-10	6.9946e-08	-21.9715	Distal Intergenic	7	141690340	141698782	8443	1	ENSMUSG00000025515	-3340	Muc2	MGI Symbol	protein_coding	mucin 2 [Source:MGI Symbol;Acc:MGI:1339364]	MUCIN 2 PRECURSOR MUC 2 INTESTINAL MUCIN 2
DMR_2301	11	57831001	57832000	1000	0.0015947	0.0320701	-21.9104	Promoter (<=1kb)	11	57828707	57832147	3441	2	ENSMUSG00000037335	147	Hand1	MGI Symbol	protein_coding	heart and neural crest derivatives expressed 1 [Source:MGI Symbol;Acc:MGI:103577]
DMR_3573	19	44502001	44503000	1000	0.00166323	0.0330081	-21.9065	Intron (ENSMUST00000041163/ENSMUSG00000036961, intron 1 of 5)	19	44510321	44511990	1670	1	ENSMUSG00000036961	-7321	Wnt8b	MGI Symbol	protein_coding	wingless-type MMTV integration site family, member 8B [Source:MGI Symbol;Acc:MGI:109485]	WNT 8B PRECURSOR
DMR_2310	11	60525001	60526000	1000	0.0051554	0.0715182	-21.9061	Intron (ENSMUST00000071880/ENSMUSG00000042678, intron 64 of 65)	11	60536381	60554367	17987	1	ENSMUSG00000042678	-10381	Myo15	MGI Symbol	protein_coding	myosin XV [Source:MGI Symbol;Acc:MGI:1261811]
DMR_2255	11	11868001	11869000	1000	0.00431349	0.0634652	-21.9024	Promoter (<=1kb)	11	11868123	11885321	17199	1	ENSMUSG00000086391	0	1700042O10Rik	MGI Symbol	antisense	RIKEN cDNA 1700042O10 gene [Source:MGI Symbol;Acc:MGI:1920571]
DMR_1783	8	108535001	108536000	1000	6.47778e-12	4.23214e-09	-21.8982	Intron (ENSMUST00000220518/ENSMUSG00000038872, intron 4 of 15)	8	108527630	108536947	9318	2	ENSMUSG00000038872	947	Zfhx3	MGI Symbol	protein_coding	zinc finger homeobox 3 [Source:MGI Symbol;Acc:MGI:99948]
DMR_2157	10	78429001	78430000	1000	0.000411631	0.0121889	-21.8746	Exon (ENSMUST00000218544/ENSMUSG00000112652, exon 2 of 3)	10	78428271	78438847	10577	1	ENSMUSG00000112652	730	4921516A02Rik	MGI Symbol	antisense	RIKEN cDNA 4921516A02 gene [Source:MGI Symbol;Acc:MGI:3696861]
DMR_3009	15	26832001	26833000	1000	0.0059566	0.0787101	-21.8646	Intron (ENSMUST00000059204/ENSMUSG00000043556, intron 1 of 3)	15	26787619	26895518	107900	2	ENSMUSG00000043556	62518	Fbxl7	MGI Symbol	protein_coding	F-box and leucine-rich repeat protein 7 [Source:MGI Symbol;Acc:MGI:3052506]	F BOX/LRR REPEAT 7 F BOX AND LEUCINE RICH REPEAT 7
DMR_3589	19	51544001	51545000	1000	0.00239162	0.0426053	-21.8082	Distal Intergenic	19	51631549	51632627	1079	1	ENSMUSG00000117806	-86549	Gm50325	MGI Symbol	processed_pseudogene	predicted gene, 50325 [Source:MGI Symbol;Acc:MGI:6303189]
DMR_2456	11	119834001	119835000	1000	0.000853978	0.0204538	-21.7922	Promoter (<=1kb)	11	119820812	119834365	13554	2	ENSMUSG00000085081	0	Rptoros	MGI Symbol	antisense	regulatory associated protein of MTOR, complex 1, opposite strand [Source:MGI Symbol;Acc:MGI:2442055]
DMR_118	1	101481001	101482000	1000	0.000188135	0.00679293	-21.7822	Distal Intergenic	1	101385886	101386590	705	1	ENSMUSG00000100222	95115	Psmb6-ps2	MGI Symbol	processed_pseudogene	proteasome (prosome, macropain) subunit, beta type 6, pseudogene 2 [Source:MGI Symbol;Acc:MGI:109264]
DMR_1924	9	55424001	55425000	1000	0.00458262	0.0661033	-21.7391	Intron (ENSMUST00000085754/ENSMUSG00000032313, intron 9 of 10)	9	55474537	55487513	12977	2	ENSMUSG00000032313	62513	Tmem266	MGI Symbol	protein_coding	transmembrane protein 266 [Source:MGI Symbol;Acc:MGI:2142980]
DMR_829	4	133391001	133392000	1000	8.50792e-05	0.00376884	-21.7375	Intron (ENSMUST00000030669/ENSMUSG00000028854, intron 1 of 11)	4	133370644	133412136	41493	1	ENSMUSG00000028854	20357	Slc9a1	MGI Symbol	protein_coding	solute carrier family 9 (sodium/hydrogen exchanger), member 1 [Source:MGI Symbol;Acc:MGI:102462]
DMR_648	3	129736001	129737000	1000	0.000539646	0.0146437	-21.7312	Exon (ENSMUST00000198992/ENSMUSG00000106120, exon 2 of 2)	3	129728845	129740188	11344	1	ENSMUSG00000106120	7156	Gm42697	MGI Symbol	antisense	predicted gene 42697 [Source:MGI Symbol;Acc:MGI:5662834]
DMR_372	2	102037001	102038000	1000	0.00114191	0.0253225	-21.7168	Promoter (1-2kb)	2	102039629	102066725	27097	1	ENSMUSG00000085417	-1629	Gm13919	MGI Symbol	antisense	predicted gene 13919 [Source:MGI Symbol;Acc:MGI:3651616]
DMR_1030	5	67055001	67056000	1000	1.25328e-06	0.000139731	-21.6931	Promoter (1-2kb)	5	67053679	67053792	114	2	ENSMUSG00000080601	-1209	Gm23841	MGI Symbol	miRNA	predicted gene, 23841 [Source:MGI Symbol;Acc:MGI:5453618]
DMR_1381	6	118866001	118867000	1000	0.00211127	0.039062	-21.6667	Intron (ENSMUST00000186889/ENSMUSG00000051331, intron 3 of 46)	6	118834900	118835000	101	1	ENSMUSG00000051331	31101	Cacna1c	MGI Symbol	protein_coding	calcium channel, voltage-dependent, L type, alpha 1C subunit [Source:MGI Symbol;Acc:MGI:103013]	VOLTAGE DEPENDENT L TYPE CALCIUM CHANNEL SUBUNIT ALPHA 1C CALCIUM CHANNEL L TYPE ALPHA 1 POLYPEPTIDE 1 CARDIAC MUSCLE VOLTAGE GATED CALCIUM CHANNEL SUBUNIT ALPHA CAV1 2
DMR_3611	X	9011001	9012000	1000	3.94524e-05	0.00211044	-21.6667	Promoter (<=1kb)	20	9009027	9010077	1051	2	ENSMUSG00000083468	-924	Gm9431	MGI Symbol	processed_pseudogene	predicted gene 9431 [Source:MGI Symbol;Acc:MGI:3648373]
DMR_294	2	28278001	28279000	1000	2.24939e-05	0.00135324	-21.6369	Distal Intergenic	2	28315016	28324050	9035	2	ENSMUSG00000087196	45050	Gm13373	MGI Symbol	lincRNA	predicted gene 13373 [Source:MGI Symbol;Acc:MGI:3650390]
DMR_469	2	160256001	160257000	1000	0.00624481	0.0810617	-21.6312	Distal Intergenic	2	160311393	160313616	2224	2	ENSMUSG00000074623	56616	Gm826	MGI Symbol	protein_coding	predicted gene 826 [Source:MGI Symbol;Acc:MGI:2685672]
DMR_2926	14	61480001	61481000	1000	1.32806e-32	5.34208e-29	-21.625	Distal Intergenic	14	61492688	61500382	7695	1	ENSMUSG00000115656	-11688	4930556J02Rik	MGI Symbol	lincRNA	RIKEN cDNA 4930556J02 gene [Source:MGI Symbol;Acc:MGI:1922599]
DMR_1385	6	119487001	119488000	1000	5.09694e-06	0.000428357	-21.6216	Intron (ENSMUST00000178696/ENSMUSG00000030170, intron 1 of 4)	6	119479668	119482630	2963	1	ENSMUSG00000030170	7333	Wnt5b	MGI Symbol	protein_coding	wingless-type MMTV integration site family, member 5B [Source:MGI Symbol;Acc:MGI:98959]	WNT
DMR_2967	14	102558001	102559000	1000	8.3058e-05	0.00369931	-21.6216	Distal Intergenic	14	102437023	102464994	27972	1	ENSMUSG00000115696	120978	Gm49292	MGI Symbol	lincRNA	predicted gene, 49292 [Source:MGI Symbol;Acc:MGI:6118783]
DMR_971	5	22164001	22165000	1000	2.11822e-06	0.000211664	-21.6184	Intron (ENSMUST00000161356/ENSMUSG00000042453, intron 4 of 64)	5	22060313	22134669	74357	2	ENSMUSG00000042453	-29332	Reln	MGI Symbol	protein_coding	reelin [Source:MGI Symbol;Acc:MGI:103022]
DMR_1036	5	72746001	72747000	1000	0.000973176	0.0225586	-21.5719	Intron (ENSMUST00000197313/ENSMUSG00000054892, intron 1 of 13)	5	72748561	72752770	4210	2	ENSMUSG00000054892	5770	Txk	MGI Symbol	protein_coding	TXK tyrosine kinase [Source:MGI Symbol;Acc:MGI:102960]	TYROSINE KINASE TXK EC_2.7.10.2 RESTING LYMPHOCYTE KINASE
DMR_1169	5	129104001	129105000	1000	0.00838428	0.0983928	-21.5642	Intron (ENSMUST00000056617/ENSMUSG00000044017, intron 2 of 25)	5	129096757	129203680	106924	1	ENSMUSG00000044017	7244	Adgrd1	MGI Symbol	protein_coding	adhesion G protein-coupled receptor D1 [Source:MGI Symbol;Acc:MGI:3041203]	ADHESION G COUPLED RECEPTOR D1 PRECURSOR G COUPLED RECEPTOR 133 G COUPLED RECEPTOR PGR25
DMR_3617	X	12296001	12297000	1000	1.17836e-06	0.000132337	-21.5076	Distal Intergenic	20	12340637	12345222	4586	2	ENSMUSG00000087591	48222	Gm14635	MGI Symbol	lincRNA	predicted gene 14635 [Source:MGI Symbol;Acc:MGI:3705138]
DMR_1039	5	73577001	73578000	1000	0.00768432	0.0929596	-21.5055	Distal Intergenic	5	73629676	73630312	637	2	ENSMUSG00000067206	52312	Lrrc66	MGI Symbol	protein_coding	leucine rich repeat containing 66 [Source:MGI Symbol;Acc:MGI:2387634]
DMR_2044	9	117825001	117826000	1000	8.31044e-08	1.49943e-05	-21.483	Intron (ENSMUST00000210659/ENSMUSG00000039607, intron 1 of 3)	9	117708192	117872584	164393	2	ENSMUSG00000039607	46584	Rbms3	MGI Symbol	protein_coding	RNA binding motif, single stranded interacting protein [Source:MGI Symbol;Acc:MGI:2444477]	RNA BINDING MOTIF SINGLE STRANDED INTERACTING 3
DMR_2533	12	29360001	29361000	1000	0.00028156	0.00923002	-21.4462	Distal Intergenic	12	29316915	29317568	654	2	ENSMUSG00000112776	-42433	Gm6989	MGI Symbol	processed_pseudogene	predicted gene 6989 [Source:MGI Symbol;Acc:MGI:3645400]
DMR_1395	6	124444001	124445000	1000	4.44232e-06	0.000382749	-21.4286	Intron (ENSMUST00000112523/ENSMUSG00000008153, intron 12 of 17)	6	124436772	124438879	2108	2	ENSMUSG00000008153	-5122	Clstn3	MGI Symbol	protein_coding	calsyntenin 3 [Source:MGI Symbol;Acc:MGI:2178323]	CALSYNTENIN PRECURSOR ALCADEIN ALC
DMR_1831	8	122280001	122281000	1000	0.000115166	0.00473846	-21.4286	Promoter (1-2kb)	8	122282141	122337251	55111	1	ENSMUSG00000049577	-1141	Zfpm1	MGI Symbol	protein_coding	zinc finger protein, multitype 1 [Source:MGI Symbol;Acc:MGI:1095400]
DMR_2423	11	106213001	106214000	1000	0.00206032	0.0383719	-21.4286	5' UTR	11	106197408	106216344	18937	2	ENSMUSG00000078622	2344	Ccdc47	MGI Symbol	protein_coding	coiled-coil domain containing 47 [Source:MGI Symbol;Acc:MGI:1914413]	COILED COIL DOMAIN CONTAINING 47 PRECURSOR
DMR_413	2	129894001	129895000	1000	8.53361e-07	0.00010184	-21.4239	Distal Intergenic	2	129948568	129949207	640	1	ENSMUSG00000100255	-53568	Gm28196	MGI Symbol	lincRNA	predicted gene 28196 [Source:MGI Symbol;Acc:MGI:5578902]
DMR_2208	10	110416001	110417000	1000	0.00124586	0.0269489	-21.4095	Intron (ENSMUST00000239301/ENSMUSG00000020181, intron 1 of 40)	10	110379508	110381661	2154	1	ENSMUSG00000020181	36493	Nav3	MGI Symbol	protein_coding	neuron navigator 3 [Source:MGI Symbol;Acc:MGI:2183703]
DMR_1624	7	136277001	136278000	1000	9.79308e-07	0.000114801	-21.3333	Exon (ENSMUST00000210438/ENSMUSG00000110027, exon 2 of 4)	7	136268334	136276531	8198	1	ENSMUSG00000110027	8667	C030029H02Rik	MGI Symbol	lincRNA	RIKEN cDNA C030029H02 gene [Source:MGI Symbol;Acc:MGI:1924633]
DMR_3268	17	25194001	25195000	1000	0.00266435	0.0459311	-21.3223	Intron (ENSMUST00000039734/ENSMUSG00000015127, intron 2 of 14)	17	25189464	25205734	16271	1	ENSMUSG00000015127	4537	Unkl	MGI Symbol	protein_coding	unkempt family like zinc finger [Source:MGI Symbol;Acc:MGI:1921404]	E3 UBIQUITIN LIGASE UNKL EC_2.3.2.- RING FINGER UNKEMPT
DMR_2612	12	82260001	82261000	1000	9.10061e-06	0.000674723	-21.3189	Intron (ENSMUST00000166429/ENSMUSG00000042700, intron 2 of 22)	12	82256585	82450271	193687	1	ENSMUSG00000042700	3416	Sipa1l1	MGI Symbol	protein_coding	signal-induced proliferation-associated 1 like 1 [Source:MGI Symbol;Acc:MGI:2443679]	SIGNAL INDUCED PROLIFERATION ASSOCIATED 1 1 SIPA1 1
DMR_2791	13	66211001	66212000	1000	0.00180546	0.0349485	-21.2632	Distal Intergenic	13	66221378	66222470	1093	2	ENSMUSG00000113713	10470	Gm48240	MGI Symbol	processed_pseudogene	predicted gene, 48240 [Source:MGI Symbol;Acc:MGI:6097651]
DMR_3711	X	156346001	156347000	1000	0.000391939	0.0117406	-21.25	Downstream (<=300bp)	20	156455999	156456095	97	2	ENSMUSG00000064477	109095	Gm23404	MGI Symbol	snoRNA	predicted gene, 23404 [Source:MGI Symbol;Acc:MGI:5453181]
DMR_3505	19	4267001	4268000	1000	4.40583e-05	0.00228473	-21.2444	Promoter (<=1kb)	19	4265104	4267833	2730	2	ENSMUSG00000034616	0	Ssh3	MGI Symbol	protein_coding	slingshot protein phosphatase 3 [Source:MGI Symbol;Acc:MGI:2683546]
DMR_1649	8	11441001	11442000	1000	0.000599636	0.0158542	-21.1921	Promoter (<=1kb)	8	11441109	11443702	2594	1	ENSMUSG00000031503	0	Col4a2	MGI Symbol	protein_coding	collagen, type IV, alpha 2 [Source:MGI Symbol;Acc:MGI:88455]
DMR_2955	14	79980001	79981000	1000	0.00678919	0.0858731	-21.1876	Intron (ENSMUST00000232869/ENSMUSG00000097927, intron 4 of 4)	14	79984081	80021139	37059	1	ENSMUSG00000097927	-3081	Gm6999	MGI Symbol	lincRNA	predicted gene 6999 [Source:MGI Symbol;Acc:MGI:3647443]
DMR_1567	7	96695001	96696000	1000	2.21172e-10	9.02042e-08	-21.1368	Exon (ENSMUST00000107162/ENSMUSG00000048078, exon 8 of 33)	7	96644172	96732280	88109	1	ENSMUSG00000048078	50829	Tenm4	MGI Symbol	protein_coding	teneurin transmembrane protein 4 [Source:MGI Symbol;Acc:MGI:2447063]	TENEURIN TEN ODD OZ/TEN M HOMOLOG TENASCIN TEN TENEURIN TRANSMEMBRANE
DMR_698	4	8910001	8911000	1000	0.00584976	0.0777745	-21.131	Distal Intergenic	4	8941259	8941656	398	1	ENSMUSG00000083786	-30259	Rps18-ps2	MGI Symbol	processed_pseudogene	ribosomal protein S18, pseudogene 2 [Source:MGI Symbol;Acc:MGI:3652274]
DMR_3358	17	79982001	79983000	1000	0.001244	0.0269228	-21.1263	Promoter (<=1kb)	17	79977353	79981662	4310	2	ENSMUSG00000117415	-339	Gm41625	MGI Symbol	lincRNA	predicted gene, 41625 [Source:MGI Symbol;Acc:MGI:5624510]
DMR_497	2	170249001	170250000	1000	0.000819796	0.0198347	-21.1066	Distal Intergenic	2	170285035	170285880	846	1	ENSMUSG00000084013	-35035	Gm14270	MGI Symbol	processed_pseudogene	predicted gene 14270 [Source:MGI Symbol;Acc:MGI:3649849]
DMR_2795	13	67818001	67819000	1000	0.0015402	0.03129	-21.096	Exon (ENSMUST00000181912/ENSMUSG00000097276, exon 2 of 3)	13	67813816	67826999	13184	1	ENSMUSG00000030446	4185	Zfp273	MGI Symbol	protein_coding	zinc finger protein 273 [Source:MGI Symbol;Acc:MGI:3036278]	ZINC FINGER
DMR_2426	11	108072001	108073000	1000	0.0031515	0.0514253	-21.0311	Intron (ENSMUST00000059595/ENSMUSG00000050965, intron 3 of 16)	11	107978341	108012805	34465	2	ENSMUSG00000050965	-59196	Prkca	MGI Symbol	protein_coding	protein kinase C, alpha [Source:MGI Symbol;Acc:MGI:97595]
DMR_2192	10	92288001	92289000	1000	3.3112e-07	4.73697e-05	-20.9918	Intron (ENSMUST00000182870/ENSMUSG00000098040, intron 2 of 8)	10	92258590	92259280	691	1	ENSMUSG00000098040	29411	Gm20757	MGI Symbol	lincRNA	predicted gene, 20757 [Source:MGI Symbol;Acc:MGI:5434113]
DMR_3409	18	25805001	25806000	1000	0.00653682	0.0836298	-20.9815	Distal Intergenic	18	25823581	25824357	777	2	ENSMUSG00000087121	18357	Gm7847	MGI Symbol	processed_pseudogene	predicted gene 7847 [Source:MGI Symbol;Acc:MGI:3648443]
DMR_2883	14	34558001	34559000	1000	0.00320799	0.052012	-20.9302	Intron (ENSMUST00000022327/ENSMUSG00000021798, intron 7 of 13)	14	34571914	34576994	5081	2	ENSMUSG00000021798	17994	Ldb3	MGI Symbol	protein_coding	LIM domain binding 3 [Source:MGI Symbol;Acc:MGI:1344412]	LIM DOMAIN BINDING 3 CYPHER Z BAND ALTERNATIVELY SPLICED PDZ MOTIF
DMR_2666	12	110415001	110416000	1000	0.000118673	0.00484189	-20.9036	Distal Intergenic	12	110447120	110450999	3880	1	ENSMUSG00000017843	-31120	Ppp2r5c	MGI Symbol	protein_coding	protein phosphatase 2, regulatory subunit B', gamma [Source:MGI Symbol;Acc:MGI:1349475]	SERINE/THREONINE PHOSPHATASE 2A 56 KDA REGULATORY SUBUNIT PP2A B SUBUNIT B' PP2A B SUBUNIT B56 PP2A B SUBUNIT PR61 PP2A B SUBUNIT R5
DMR_3005	15	16320001	16321000	1000	0.00285885	0.0481789	-20.9011	Distal Intergenic	15	16206927	16207953	1027	2	ENSMUSG00000115434	-112048	Gm6479	MGI Symbol	processed_pseudogene	predicted gene 6479 [Source:MGI Symbol;Acc:MGI:3647767]
DMR_1829	8	122240001	122241000	1000	0.00414158	0.0616702	-20.8974	Intron (ENSMUST00000127664/ENSMUSG00000092329, intron 1 of 15)	8	122258620	122272650	14031	1	ENSMUSG00000092329	-17620	Galnt2l	MGI Symbol	protein_coding	polypeptide N-acetylgalactosaminyltransferase 2-like [Source:MGI Symbol;Acc:MGI:5141853]	POLYPEPTIDE N ACETYLGALACTOSAMINYLTRANSFERASE 2 EC_2.4.1.41 POLYPEPTIDE GALNAC TRANSFERASE 2 GALNAC T2 PP GANTASE 2 UDP ACETYLGALACTOSAMINYLTRANSFERASE 2 UDP GALNAC:POLYPEPTIDE N ACETYLGALACTOSAMINYLTRANSFERASE 2 [CONTAINS POLYPEPTIDE N ACETYLGALACTOSAMINYLTRANSFERASE 2 SOLUBLE FORM]
DMR_678	3	149402001	149403000	1000	2.96863e-06	0.000278848	-20.8774	Intron (ENSMUST00000199007/ENSMUSG00000106515, intron 1 of 3)	3	149284418	149445276	160859	2	ENSMUSG00000106515	42276	Gm30382	MGI Symbol	lincRNA	predicted gene, 30382 [Source:MGI Symbol;Acc:MGI:5589541]
DMR_978	5	24775001	24776000	1000	1.50289e-07	2.47641e-05	-20.866	Distal Intergenic	5	24751003	24758008	7006	2	ENSMUSG00000038135	-16993	Crygn	MGI Symbol	protein_coding	crystallin, gamma N [Source:MGI Symbol;Acc:MGI:2449167]
DMR_2859	14	12339001	12340000	1000	0.000106123	0.00445393	-20.8635	Distal Intergenic	14	12333776	12333904	129	2	ENSMUSG00000077158	-5097	Gm24578	MGI Symbol	snoRNA	predicted gene, 24578 [Source:MGI Symbol;Acc:MGI:5454355]
DMR_1175	5	130848001	130849000	1000	0.00213322	0.0393262	-20.8312	Distal Intergenic	5	130864448	130867837	3390	2	ENSMUSG00000106694	18837	Gm42894	MGI Symbol	TEC	predicted gene 42894 [Source:MGI Symbol;Acc:MGI:5663031]
DMR_3546	19	30196001	30197000	1000	3.15313e-06	0.000292165	-20.8042	Distal Intergenic	19	30114821	30175429	60609	2	ENSMUSG00000024827	-20572	Gldc	MGI Symbol	protein_coding	glycine decarboxylase [Source:MGI Symbol;Acc:MGI:1341155]	GLYCINE DEHYDROGENASE DECARBOXYLATING MITOCHONDRIAL PRECURSOR EC_1.4.4.2 GLYCINE CLEAVAGE SYSTEM P GLYCINE DECARBOXYLASE GLYCINE DEHYDROGENASE AMINOMETHYL TRANSFERRING
DMR_1139	5	122420001	122421000	1000	2.81271e-07	4.12449e-05	-20.7674	Promoter (<=1kb)	5	122421693	122444912	23220	1	ENSMUSG00000029466	-693	Anapc7	MGI Symbol	protein_coding	anaphase promoting complex subunit 7 [Source:MGI Symbol;Acc:MGI:1929711]	ANAPHASE PROMOTING COMPLEX SUBUNIT
DMR_660	3	133176001	133177000	1000	3.6403e-08	7.38669e-06	-20.7588	Exon (ENSMUST00000147041/ENSMUSG00000040969, exon 3 of 14)	3	133116432	133137302	20871	2	ENSMUSG00000040969	-38699	Arhgef38	MGI Symbol	protein_coding	Rho guanine nucleotide exchange factor (GEF) 38 [Source:MGI Symbol;Acc:MGI:1924919]	RHO GUANINE NUCLEOTIDE EXCHANGE FACTOR
DMR_3023	15	38708001	38709000	1000	0.00589201	0.0781463	-20.7483	Distal Intergenic	15	38713483	38728516	15034	2	ENSMUSG00000115620	19516	Gm45924	MGI Symbol	lincRNA	predicted gene, 45924 [Source:MGI Symbol;Acc:MGI:5825561]
DMR_74	1	74420001	74421000	1000	5.62624e-07	7.29829e-05	-20.7301	Promoter (<=1kb)	1	74421416	74423011	1596	1	ENSMUSG00000026175	-416	Vil1	MGI Symbol	protein_coding	villin 1 [Source:MGI Symbol;Acc:MGI:98930]	VILLIN 1
DMR_2639	12	102781001	102782000	1000	0.0014513	0.0299798	-20.6953	3' UTR	12	102764323	102764712	390	2	ENSMUSG00000114106	-16289	Gm47042	MGI Symbol	processed_pseudogene	predicted gene, 47042 [Source:MGI Symbol;Acc:MGI:6095745]
DMR_3132	16	8381001	8382000	1000	0.00634683	0.081912	-20.6514	Distal Intergenic	16	8402814	8402957	144	1	ENSMUSG00000077152	-20814	Gm24579	MGI Symbol	snoRNA	predicted gene, 24579 [Source:MGI Symbol;Acc:MGI:5454356]
DMR_2618	12	84204001	84205000	1000	4.66948e-07	6.30215e-05	-20.6278	Intron (ENSMUST00000046266/ENSMUSG00000042507, intron 1 of 12)	12	84195969	84199580	3612	1	ENSMUSG00000042507	8032	Elmsan1	MGI Symbol	protein_coding	ELM2 and Myb/SANT-like domain containing 1 [Source:MGI Symbol;Acc:MGI:2685106]	ELM2 AND SANT DOMAIN CONTAINING 1 MIDEAS
DMR_2896	14	46673001	46674000	1000	1.21071e-07	2.06634e-05	-20.5923	Promoter (<=1kb)	14	46645817	46673775	27959	2	ENSMUSG00000115015	0	D330046F09Rik	MGI Symbol	lincRNA	RIKEN cDNA D330046F09 gene [Source:MGI Symbol;Acc:MGI:2685654]
DMR_1150	5	125020001	125021000	1000	0.00158776	0.0319715	-20.5517	3' UTR	5	125018233	125023220	4988	2	ENSMUSG00000029478	2220	Ncor2	MGI Symbol	protein_coding	nuclear receptor co-repressor 2 [Source:MGI Symbol;Acc:MGI:1337080]	NUCLEAR RECEPTOR COREPRESSOR 2 N COR2 SILENCING MEDIATOR OF RETINOIC ACID AND THYROID HORMONE RECEPTOR SMRT T3 RECEPTOR ASSOCIATING FACTOR TRAC THYROID RETINOIC ACID RECEPTOR ASSOCIATED COREPRESSOR
DMR_2857	14	7889001	7890000	1000	0.00118412	0.0260029	-20.51	Exon (ENSMUST00000052678/ENSMUSG00000025278, exon 10 of 46)	14	7884741	7887542	2802	1	ENSMUSG00000025278	4260	Flnb	MGI Symbol	protein_coding	filamin, beta [Source:MGI Symbol;Acc:MGI:2446089]
DMR_2528	12	28905001	28906000	1000	0.000376565	0.0114141	-20.476	Distal Intergenic	12	28910229	29041874	131646	1	ENSMUSG00000113387	-4229	Gm31508	MGI Symbol	lincRNA	predicted gene, 31508 [Source:MGI Symbol;Acc:MGI:5590667]
DMR_599	3	89549001	89550000	1000	3.30365e-05	0.00182532	-20.4451	Intron (ENSMUST00000000811/ENSMUSG00000000794, intron 1 of 7)	3	89520164	89667761	147598	1	ENSMUSG00000000794	28837	Kcnn3	MGI Symbol	protein_coding	potassium intermediate/small conductance calcium-activated channel, subfamily N, member 3 [Source:MGI Symbol;Acc:MGI:2153183]	SMALL CONDUCTANCE CALCIUM ACTIVATED POTASSIUM CHANNEL SKCA KCA2
DMR_3314	17	46520001	46521000	1000	0.00202044	0.037818	-20.4311	Promoter (<=1kb)	17	46500610	46520665	20056	2	ENSMUSG00000040327	0	Cul9	MGI Symbol	protein_coding	cullin 9 [Source:MGI Symbol;Acc:MGI:1925559]
DMR_111	1	92841001	92842000	1000	1.62808e-05	0.00105295	-20.4082	Intron (ENSMUST00000045970/ENSMUSG00000034220, intron 1 of 8)	1	92820958	92837896	16939	2	ENSMUSG00000034220	-3105	Gpc1	MGI Symbol	protein_coding	glypican 1 [Source:MGI Symbol;Acc:MGI:1194891]
DMR_1886	9	35106001	35107000	1000	1.87001e-08	4.16533e-06	-20.366	Promoter (<=1kb)	9	35053375	35106667	53293	2	ENSMUSG00000032038	0	St3gal4	MGI Symbol	protein_coding	ST3 beta-galactoside alpha-2,3-sialyltransferase 4 [Source:MGI Symbol;Acc:MGI:1316743]	CMP N ACETYLNEURAMINATE BETA GALACTOSAMIDE ALPHA 2 3 SIALYLTRANSFERASE 4 ALPHA 2 3 ST 4 BETA GALACTOSIDE ALPHA 2 3 SIALYLTRANSFERASE 4 EC_2.4.99.2 EC_2.4.99.- ALPHA 2 3 SIALYLTRANSFERASE IV GAL BETA 1 4 GALNAC ALPHA 2 3 SIALYLTRANSFERASE ST3GAL IV ST3GALIV SIALYLTRANSFERASE 4C SIAT4 C
DMR_1682	8	30691001	30692000	1000	0.00346795	0.0547553	-20.3598	Distal Intergenic	8	30568393	30575573	7181	1	ENSMUSG00000097044	122608	4933433F19Rik	MGI Symbol	lincRNA	RIKEN cDNA 4933433F19 gene [Source:MGI Symbol;Acc:MGI:1918564]
DMR_2185	10	89991001	89992000	1000	0.000671448	0.0172095	-20.3524	Intron (ENSMUST00000183156/ENSMUSG00000058589, intron 1 of 25)	10	89996543	90033279	36737	1	ENSMUSG00000058589	-4543	Anks1b	MGI Symbol	protein_coding	ankyrin repeat and sterile alpha motif domain containing 1B [Source:MGI Symbol;Acc:MGI:1924781]
DMR_588	3	83302001	83303000	1000	2.8007e-08	5.92935e-06	-20.3412	Intron (ENSMUST00000191829/ENSMUSG00000102692, intron 12 of 19)	3	83403402	83405790	2389	1	ENSMUSG00000102692	-100402	Dchs2	MGI Symbol	protein_coding	dachsous cadherin related 2 [Source:MGI Symbol;Acc:MGI:2685263]	PROTOCADHERIN 23 CADHERIN 27 CADHERIN CDHJ CADHERIN VR8 DACHSOUS HOMOLOG 2 PROTOCADHERIN PCDHJ
DMR_1054	5	90010001	90011000	1000	0.00447007	0.0650645	-20.3409	Distal Intergenic	5	90132229	90132675	447	1	ENSMUSG00000043618	-121229	Eif5al3-ps	MGI Symbol	processed_pseudogene	eukaryotic translation initiation factor 5A-like 3, pseudogene [Source:MGI Symbol;Acc:MGI:3643585]
DMR_1710	8	61315001	61316000	1000	8.80945e-08	1.5715e-05	-20.3226	Intron (ENSMUST00000034060/ENSMUSG00000031642, intron 2 of 11)	8	61281522	61288872	7351	2	ENSMUSG00000031642	-26129	Sh3rf1	MGI Symbol	protein_coding	SH3 domain containing ring finger 1 [Source:MGI Symbol;Acc:MGI:1913066]
DMR_2530	12	29339001	29340000	1000	3.1987e-07	4.61336e-05	-20.3117	Distal Intergenic	12	29316915	29317568	654	2	ENSMUSG00000112776	-21433	Gm6989	MGI Symbol	processed_pseudogene	predicted gene 6989 [Source:MGI Symbol;Acc:MGI:3645400]
DMR_2921	14	59716001	59717000	1000	0.00129999	0.0277477	-20.3084	Intron (ENSMUST00000080368/ENSMUSG00000021983, intron 32 of 35)	14	59642548	59644384	1837	1	ENSMUSG00000021983	73453	Atp8a2	MGI Symbol	protein_coding	ATPase, aminophospholipid transporter-like, class I, type 8A, member 2 [Source:MGI Symbol;Acc:MGI:1354710]	PHOSPHOLIPID TRANSPORTING ATPASE IB EC_7.6.2.1 ATPASE CLASS I TYPE 8A MEMBER 2 P4 ATPASE FLIPPASE COMPLEX ALPHA SUBUNIT AT
DMR_2256	11	12364001	12365000	1000	8.63053e-05	0.00380348	-20.3047	Intron (ENSMUST00000172919/ENSMUSG00000020173, intron 6 of 7)	11	12296363	12369640	73278	2	ENSMUSG00000020173	4640	Cobl	MGI Symbol	protein_coding	cordon-bleu WH2 repeat [Source:MGI Symbol;Acc:MGI:105056]	CORDON BLEU
DMR_639	3	117551001	117552000	1000	2.13505e-05	0.00129816	-20.2532	Intron (ENSMUST00000239347/ENSMUSG00000033342, intron 1 of 5)	3	117574836	117689507	114672	1	ENSMUSG00000033342	-22836	Plppr5	MGI Symbol	protein_coding	phospholipid phosphatase related 5 [Source:MGI Symbol;Acc:MGI:1923019]	PHOSPHOLIPID PHOSPHATASE RELATED TYPE 5 EC_3.1.3.- LIPID PHOSPHATE PHOSPHATASE RELATED TYPE 5 PLASTICITY RELATED GENE 5 PRG 5
DMR_1859	9	3944001	3945000	1000	0.00050621	0.01406	-20.2532	Distal Intergenic	9	4213922	4215941	2020	1	ENSMUSG00000110691	-268922	Gm5363	MGI Symbol	processed_pseudogene	predicted gene 5363 [Source:MGI Symbol;Acc:MGI:3646008]
DMR_1811	8	119499001	119500000	1000	4.52363e-06	0.000388287	-20.2516	Exon (ENSMUST00000036748/ENSMUSG00000034224, exon 3 of 11)	8	119494200	119501294	7095	2	ENSMUSG00000034224	1294	Slc38a8	MGI Symbol	protein_coding	solute carrier family 38, member 8 [Source:MGI Symbol;Acc:MGI:2685433]
DMR_264	2	4742001	4743000	1000	0.000227561	0.00786298	-20.2427	Intron (ENSMUST00000184139/ENSMUSG00000048186, intron 2 of 8)	2	4752717	4802142	49426	1	ENSMUSG00000048186	-9717	Bend7	MGI Symbol	protein_coding	BEN domain containing 7 [Source:MGI Symbol;Acc:MGI:2443100]
DMR_236	1	185926001	185927000	1000	6.20183e-05	0.00296846	-20.2389	Distal Intergenic	1	185878084	185878885	802	2	ENSMUSG00000102546	-47116	Gm9722	MGI Symbol	processed_pseudogene	predicted gene 9722 [Source:MGI Symbol;Acc:MGI:3646115]
DMR_2151	10	76307001	76308000	1000	2.01327e-05	0.00124215	-20.2381	Exon (ENSMUST00000160048/ENSMUSG00000020231, exon 6 of 37)	10	76293165	76294860	1696	1	ENSMUSG00000020231	13836	Dip2a	MGI Symbol	protein_coding	disco interacting protein 2 homolog A [Source:MGI Symbol;Acc:MGI:2385920]	DISCO INTERACTING 2 HOMOLOG DIP2 HOMOLOG
DMR_1856	8	127797001	127798000	1000	0.00341204	0.0541878	-20.2306	Distal Intergenic	8	127597706	127597823	118	1	ENSMUSG00000088580	199295	Gm22968	MGI Symbol	rRNA	predicted gene, 22968 [Source:MGI Symbol;Acc:MGI:5452745]
DMR_3048	15	64213001	64214000	1000	0.00547447	0.074469	-20.2046	Intron (ENSMUST00000177371/ENSMUSG00000022377, intron 1 of 27)	15	64158939	64208491	49553	2	ENSMUSG00000022377	-4510	Asap1	MGI Symbol	protein_coding	ArfGAP with SH3 domain, ankyrin repeat and PH domain1 [Source:MGI Symbol;Acc:MGI:1342335]	ARF GAP WITH SH3 DOMAIN ANK REPEAT AND PH DOMAIN CONTAINING 1.130 KDA PHOSPHATIDYLINOSITOL 4 5 BISPHOSPHATE DEPENDENT ARF1 GTPASE ACTIVATING ADP RIBOSYLATION FACTOR DIRECTED GTPASE ACTIVATING 1 ARF GTPASE ACTIVATING 1 DEVELOPMENT AND DIFFERENTIATION ENHANCING FACTOR 1 DEF 1 DIFFERENTIATION ENHANCING FACTOR 1 PIP2 DEPENDENT ARF1 GAP
DMR_1731	8	78524001	78525000	1000	0.00723252	0.0894018	-20.202	Intron (ENSMUST00000211332/ENSMUSG00000031684, intron 2 of 10)	8	78509575	78731638	222064	1	ENSMUSG00000031684	14426	Slc10a7	MGI Symbol	protein_coding	solute carrier family 10 (sodium/bile acid cotransporter family), member 7 [Source:MGI Symbol;Acc:MGI:1924025]	SODIUM/BILE ACID COTRANSPORTER 7 NA + /BILE ACID COTRANSPORTER 7 SOLUTE CARRIER FAMILY 10 MEMBER 7
DMR_2645	12	105251001	105252000	1000	0.000496953	0.0138763	-20.198	Distal Intergenic	12	105217498	105222793	5296	2	ENSMUSG00000041359	-28208	Tcl1	MGI Symbol	protein_coding	T cell lymphoma breakpoint 1 [Source:MGI Symbol;Acc:MGI:1097166]	UNKNOWN
DMR_3051	15	73179001	73180000	1000	0.00544454	0.0741948	-20.194	Promoter (1-2kb)	15	73128422	73177847	49426	2	ENSMUSG00000036698	-1154	Ago2	MGI Symbol	protein_coding	argonaute RISC catalytic subunit 2 [Source:MGI Symbol;Acc:MGI:2446632]
DMR_2563	12	59215001	59216000	1000	5.74542e-05	0.00280899	-20.1923	Intron (ENSMUST00000043204/ENSMUSG00000035329, intron 1 of 3)	12	59204552	59218801	14250	2	ENSMUSG00000035329	2801	Fbxo33	MGI Symbol	protein_coding	F-box protein 33 [Source:MGI Symbol;Acc:MGI:1917861]
DMR_2661	12	108560001	108561000	1000	5.22491e-06	0.000436608	-20.1596	Intron (ENSMUST00000077735/ENSMUSG00000021262, intron 1 of 12)	12	108537344	108555618	18275	2	ENSMUSG00000021262	-4383	Evl	MGI Symbol	protein_coding	Ena-vasodilator stimulated phosphoprotein [Source:MGI Symbol;Acc:MGI:1194884]	ENA/VASP ENA/VASODILATOR STIMULATED PHOSPHOPROTEIN
DMR_387	2	112943001	112944000	1000	0.00711155	0.0885152	-20.1137	Intron (ENSMUST00000208151/ENSMUSG00000057378, intron 10 of 101)	2	112859284	112908497	49214	2	ENSMUSG00000057378	-34504	Ryr3	MGI Symbol	protein_coding	ryanodine receptor 3 [Source:MGI Symbol;Acc:MGI:99684]
DMR_3714	X	162647001	162648000	1000	0.00233558	0.0419408	-20.0936	Distal Intergenic	20	162411954	162643649	231696	2	ENSMUSG00000040855	-3352	Reps2	MGI Symbol	protein_coding	RALBP1 associated Eps domain containing protein 2 [Source:MGI Symbol;Acc:MGI:2663511]
DMR_1837	8	124234001	124235000	1000	0.00253786	0.0443922	-20.0901	Intron (ENSMUST00000127664/ENSMUSG00000092329, intron 1 of 15)	8	124231508	124334310	102803	1	ENSMUSG00000089704	2493	Galnt2	MGI Symbol	protein_coding	polypeptide N-acetylgalactosaminyltransferase 2 [Source:MGI Symbol;Acc:MGI:894694]
DMR_1963	9	72640001	72641000	1000	0.00673729	0.0854274	-20.0874	Distal Intergenic	9	72633447	72633553	107	1	ENSMUSG00000064735	6554	Gm23057	MGI Symbol	snRNA	predicted gene, 23057 [Source:MGI Symbol;Acc:MGI:5452834]
DMR_3066	15	77858001	77859000	1000	9.66423e-05	0.0041572	-20.0789	Distal Intergenic	15	77760587	77842175	81589	2	ENSMUSG00000022443	-15826	Myh9	MGI Symbol	protein_coding	myosin, heavy polypeptide 9, non-muscle [Source:MGI Symbol;Acc:MGI:107717]
DMR_719	4	44563001	44564000	1000	0.00121223	0.0264305	-20.0629	Intron (ENSMUST00000014174/ENSMUSG00000014030, intron 8 of 9)	4	44607491	44607568	78	2	ENSMUSG00000014030	43568	Pax5	MGI Symbol	protein_coding	paired box 5 [Source:MGI Symbol;Acc:MGI:97489]	PAIRED BOX PAX 5 B CELL SPECIFIC TRANSCRIPTION FACTOR BSAP
DMR_826	4	132748001	132749000	1000	0.000846937	0.0203331	-20.0265	Intron (ENSMUST00000030709/ENSMUSG00000028885, intron 1 of 7)	4	132732966	132757252	24287	2	ENSMUSG00000028885	8252	Smpdl3b	MGI Symbol	protein_coding	sphingomyelin phosphodiesterase, acid-like 3B [Source:MGI Symbol;Acc:MGI:1916022]	PHOSPHODIESTERASE PRECURSOR
DMR_3028	15	44752001	44753000	1000	2.31235e-06	0.000226106	-20.0192	Promoter (<=1kb)	15	44671856	44752458	80603	2	ENSMUSG00000022340	0	Sybu	MGI Symbol	protein_coding	syntabulin (syntaxin-interacting) [Source:MGI Symbol;Acc:MGI:2442392]
DMR_2798	13	69524001	69525000	1000	0.00277439	0.0472171	-20	Intron (ENSMUST00000198607/ENSMUSG00000034575, intron 1 of 12)	13	69499558	69532432	32875	2	ENSMUSG00000034575	7432	Tent4a	MGI Symbol	protein_coding	terminal nucleotidyltransferase 4A [Source:MGI Symbol;Acc:MGI:2682295]	TERMINAL NUCLEOTIDYLTRANSFERASE 4A DNA POLYMERASE SIGMA NON CANONICAL POLY A RNA POLYMERASE PAPD7 EC_2.7.7.19 PAP ASSOCIATED DOMAIN CONTAINING 7 TRAMP COMPLEX POLYADENYLATE POLYMERASE TERMINAL GUANYLYLTRANSFERASE EC_2.7.7.-
DMR_2929	14	62891001	62892000	1000	5.64996e-06	0.000465676	-20	Intron (ENSMUST00000014691/ENSMUSG00000014547, intron 2 of 11)	14	62869714	62869832	119	1	ENSMUSG00000014547	21287	Wdfy2	MGI Symbol	protein_coding	WD repeat and FYVE domain containing 2 [Source:MGI Symbol;Acc:MGI:2442811]
DMR_3503	19	3893001	3894000	1000	3.21531e-07	4.62884e-05	-20	3' UTR	19	3891731	3893657	1927	1	ENSMUSG00000024843	1270	Chka	MGI Symbol	protein_coding	choline kinase alpha [Source:MGI Symbol;Acc:MGI:107760]
DMR_1770	8	104816001	104817000	1000	0.00746073	0.0911688	-19.9761	Distal Intergenic	8	104831572	104840093	8522	1	ENSMUSG00000050097	-14572	Ces2b	MGI Symbol	protein_coding	carboxyesterase 2B [Source:MGI Symbol;Acc:MGI:2448547]
DMR_2768	13	55495001	55496000	1000	0.000300131	0.00968398	-19.9742	3' UTR	13	55473429	55488111	14683	2	ENSMUSG00000034675	-6890	Dbn1	MGI Symbol	protein_coding	drebrin 1 [Source:MGI Symbol;Acc:MGI:1931838]	DREBRIN DEVELOPMENTALLY REGULATED BRAIN
DMR_3592	19	54555001	54556000	1000	1.57094e-05	0.00102569	-19.9692	Distal Intergenic	19	54444980	54445204	225	1	ENSMUSG00000117755	110021	Gm50188	MGI Symbol	processed_pseudogene	predicted gene, 50188 [Source:MGI Symbol;Acc:MGI:6302963]
DMR_1303	6	65407001	65408000	1000	0.000102337	0.00433491	-19.9616	Intron (ENSMUST00000133352/ENSMUSG00000029917, intron 1 of 2)	6	65416020	65417622	1603	1	ENSMUSG00000029917	-8020	Qrfprl	MGI Symbol	protein_coding	pyroglutamylated RFamide peptide receptor like [Source:MGI Symbol;Acc:MGI:2441881]
DMR_2048	9	119612001	119613000	1000	0.00203376	0.0379774	-19.9217	Intron (ENSMUST00000084787/ENSMUSG00000034533, intron 27 of 27)	9	119484324	119579016	94693	2	ENSMUSG00000034533	-32985	Scn10a	MGI Symbol	protein_coding	sodium channel, voltage-gated, type X, alpha [Source:MGI Symbol;Acc:MGI:108029]	SODIUM CHANNEL TYPE 10 SUBUNIT ALPHA PERIPHERAL NERVE SODIUM CHANNEL 3 PN3 SENSORY NEURON SODIUM CHANNEL SODIUM CHANNEL TYPE X SUBUNIT ALPHA VOLTAGE GATED SODIUM CHANNEL SUBUNIT ALPHA NAV1 8
DMR_1044	5	75085001	75086000	1000	0.00106043	0.0239691	-19.8936	Distal Intergenic	5	75075602	75077625	2024	1	ENSMUSG00000035946	9399	Gsx2	MGI Symbol	protein_coding	GS homeobox 2 [Source:MGI Symbol;Acc:MGI:95843]	UNKNOWN
DMR_1753	8	89567001	89568000	1000	0.000349789	0.0108059	-19.8917	Distal Intergenic	8	89589435	89589541	107	2	ENSMUSG00000064758	21541	Gm26331	MGI Symbol	snRNA	predicted gene, 26331 [Source:MGI Symbol;Acc:MGI:5456108]
DMR_1936	9	60315001	60316000	1000	0.00622005	0.0808647	-19.8808	Intron (ENSMUST00000171654/ENSMUSG00000032289, intron 5 of 16)	9	60334142	60334968	827	1	ENSMUSG00000032289	-18142	Thsd4	MGI Symbol	protein_coding	thrombospondin, type I, domain containing 4 [Source:MGI Symbol;Acc:MGI:2672033]	THROMBOSPONDIN TYPE 1 DOMAIN CONTAINING 4 PRECURSOR A DISINTEGRIN AND METALLOPROTEINASE WITH THROMBOSPONDIN MOTIFS 6 ADAMTS 6 ADAMTSL 6
DMR_2787	13	65214001	65215000	1000	6.0964e-07	7.78254e-05	-19.8679	Exon (ENSMUST00000220741/ENSMUSG00000113500, exon 3 of 3)	13	65212111	65214903	2793	1	ENSMUSG00000113500	1890	Gm47249	MGI Symbol	lincRNA	predicted gene, 47249 [Source:MGI Symbol;Acc:MGI:6096075]
DMR_2546	12	46167001	46168000	1000	0.00165469	0.0329024	-19.8499	Distal Intergenic	12	46269750	46273884	4135	2	ENSMUSG00000112915	105884	Gm18112	MGI Symbol	unprocessed_pseudogene	predicted gene, 18112 [Source:MGI Symbol;Acc:MGI:5010297]
DMR_460	2	158377001	158378000	1000	0.0053178	0.0730205	-19.8332	Promoter (<=1kb)	2	158378222	158378354	133	1	ENSMUSG00000065840	-222	Gm25187	MGI Symbol	snoRNA	predicted gene, 25187 [Source:MGI Symbol;Acc:MGI:5454964]
DMR_1893	9	37783001	37784000	1000	0.00347958	0.0548908	-19.8025	Distal Intergenic	9	37772637	37773640	1004	1	ENSMUSG00000058628	10364	Olfr875	MGI Symbol	protein_coding	olfactory receptor 875 [Source:MGI Symbol;Acc:MGI:3030709]	OLFACTORY RECEPTOR OLFACTORY RECEPTOR
DMR_3613	X	10992001	10993000	1000	6.63734e-06	0.000527353	-19.796	Distal Intergenic	20	11020515	11021007	493	2	ENSMUSG00000083419	28007	Gm14485	MGI Symbol	processed_pseudogene	predicted gene 14485 [Source:MGI Symbol;Acc:MGI:3649618]
DMR_3043	15	59509001	59510000	1000	0.000246766	0.0083507	-19.7943	Intron (ENSMUST00000168722/ENSMUSG00000059586, intron 4 of 4)	15	59618590	59619055	466	1	ENSMUSG00000059586	-108590	Nsmce2	MGI Symbol	protein_coding	NSE2/MMS21 homolog, SMC5-SMC6 complex SUMO ligase [Source:MGI Symbol;Acc:MGI:1915751]	E3 SUMO LIGASE NSE2 EC_2.3.2.- E3 SUMO TRANSFERASE NSE2 MMS21 HOMOLOG NON STRUCTURAL MAINTENANCE OF CHROMOSOMES ELEMENT 2 HOMOLOG NON SMC ELEMENT 2 HOMOLOG
DMR_751	4	82337001	82338000	1000	1.3873e-09	4.50315e-07	-19.786	Intron (ENSMUST00000050872/ENSMUSG00000008575, intron 6 of 11)	4	82439410	82439514	105	1	ENSMUSG00000008575	-101410	Nfib	MGI Symbol	protein_coding	nuclear factor I/B [Source:MGI Symbol;Acc:MGI:103188]
DMR_1403	6	129068001	129069000	1000	0.00100283	0.0230558	-19.7766	Distal Intergenic	6	129047277	129049835	2559	2	ENSMUSG00000107811	-18166	Gm44000	MGI Symbol	antisense	predicted gene, 44000 [Source:MGI Symbol;Acc:MGI:5690392]
DMR_675	3	147104001	147105000	1000	0.000236042	0.00808941	-19.7674	Intron (ENSMUST00000193142/ENSMUSG00000103334, intron 1 of 1)	3	147096184	147128749	32566	1	ENSMUSG00000103334	7817	Gm29771	MGI Symbol	lincRNA	predicted gene, 29771 [Source:MGI Symbol;Acc:MGI:5588930]
DMR_1391	6	121103001	121104000	1000	0.000245564	0.00831981	-19.7539	Promoter (<=1kb)	6	121042063	121103535	61473	2	ENSMUSG00000051586	0	Mical3	MGI Symbol	protein_coding	microtubule associated monooxygenase, calponin and LIM domain containing 3 [Source:MGI Symbol;Acc:MGI:2442733]	[F ACTIN] MONOOXYGENASE MICAL3 EC_1.14.13.225 MOLECULE INTERACTING WITH CASL 3 MICAL 3
DMR_1812	8	119510001	119511000	1000	0.000322743	0.0102081	-19.7531	Exon (ENSMUST00000212601/ENSMUSG00000031835, exon 21 of 22)	8	119513650	119515655	2006	2	ENSMUSG00000031835	4655	Mbtps1	MGI Symbol	protein_coding	membrane-bound transcription factor peptidase, site 1 [Source:MGI Symbol;Acc:MGI:1927235]
DMR_1858	9	3030001	3031000	1000	0.000879369	0.0208795	-19.697	Promoter (<=1kb)	9	3030337	3031071	735	1	ENSMUSG00000095891	0	Gm10717	MGI Symbol	protein_coding	predicted gene 10717 [Source:MGI Symbol;Acc:MGI:3642031]
DMR_2707	13	31076001	31077000	1000	2.96293e-06	0.000278568	-19.6879	Exon (ENSMUST00000220673/ENSMUSG00000114161, exon 2 of 2)	13	31072730	31077845	5116	2	ENSMUSG00000114161	845	Gm48662	MGI Symbol	lincRNA	predicted gene, 48662 [Source:MGI Symbol;Acc:MGI:6098277]
DMR_1614	7	131507001	131508000	1000	0.00339939	0.0540682	-19.6529	Intron (ENSMUST00000124096/ENSMUSG00000030849, intron 2 of 6)	7	131493507	131493903	397	2	ENSMUSG00000030849	-13098	Fgfr2	MGI Symbol	protein_coding	fibroblast growth factor receptor 2 [Source:MGI Symbol;Acc:MGI:95523]	FIBROBLAST GROWTH FACTOR RECEPTOR 2 PRECURSOR FGFR 2 EC_2.7.10.1
DMR_2738	13	45493001	45494000	1000	1.60554e-05	0.00104132	-19.6423	Distal Intergenic	13	45486224	45486330	107	2	ENSMUSG00000089211	-6671	Gm23387	MGI Symbol	snRNA	predicted gene, 23387 [Source:MGI Symbol;Acc:MGI:5453164]
DMR_540	3	27885001	27886000	1000	0.00342342	0.0543032	-19.6384	Exon (ENSMUST00000058077/ENSMUSG00000043164, exon 3 of 4)	3	27866066	27896368	30303	2	ENSMUSG00000043164	10368	Tmem212	MGI Symbol	protein_coding	transmembrane protein 212 [Source:MGI Symbol;Acc:MGI:2685410]	TRANSMEMBRANE 212
DMR_2513	12	25354001	25355000	1000	2.26864e-05	0.00136238	-19.6305	Intron (ENSMUST00000220620/ENSMUSG00000113669, intron 1 of 2)	12	25381971	25385378	3408	1	ENSMUSG00000113669	-26971	Gm36723	MGI Symbol	lincRNA	predicted gene, 36723 [Source:MGI Symbol;Acc:MGI:5595882]
DMR_3461	18	61676001	61677000	1000	0.000131107	0.00521043	-19.5994	Distal Intergenic	18	61684887	61692538	7652	1	ENSMUSG00000024578	-7887	Il17b	MGI Symbol	protein_coding	interleukin 17B [Source:MGI Symbol;Acc:MGI:1928397]
DMR_2581	12	71347001	71348000	1000	0.00237833	0.0424414	-19.5783	Distal Intergenic	12	71355441	71498711	143271	1	ENSMUSG00000113441	-7441	Gm40438	MGI Symbol	lincRNA	predicted gene, 40438 [Source:MGI Symbol;Acc:MGI:5623323]
DMR_316	2	35514001	35515000	1000	0.000346412	0.0107398	-19.5747	Distal Intergenic	2	35503531	35506090	2560	1	ENSMUSG00000085668	10470	Gm35202	MGI Symbol	lincRNA	predicted gene, 35202 [Source:MGI Symbol;Acc:MGI:5594361]
DMR_1719	8	70529001	70530000	1000	0.00182506	0.0352347	-19.5707	Promoter (<=1kb)	8	70528816	70529583	768	1	ENSMUSG00000019428	185	Fkbp8	MGI Symbol	protein_coding	FK506 binding protein 8 [Source:MGI Symbol;Acc:MGI:1341070]
DMR_1932	9	58742001	58743000	1000	6.96969e-06	0.000546925	-19.5383	Promoter (<=1kb)	9	58652856	58741559	88704	2	ENSMUSG00000074269	-442	Rec114	MGI Symbol	protein_coding	REC114 meiotic recombination protein [Source:MGI Symbol;Acc:MGI:1920923]
DMR_525	3	7827001	7828000	1000	9.76165e-05	0.00418335	-19.469	Distal Intergenic	3	7893335	7893919	585	1	ENSMUSG00000103399	-65335	Gm29747	MGI Symbol	processed_pseudogene	predicted gene, 29747 [Source:MGI Symbol;Acc:MGI:5588906]
DMR_1322	6	83570001	83571000	1000	6.28608e-06	0.000506109	-19.45	5' UTR	6	83543762	83572417	28656	2	ENSMUSG00000006906	1417	Stambp	MGI Symbol	protein_coding	STAM binding protein [Source:MGI Symbol;Acc:MGI:1917777]	EC_3.4.19.-
DMR_1213	5	146238001	146239000	1000	0.00103419	0.0235472	-19.4475	Intron (ENSMUST00000162494/ENSMUSG00000029635, intron 1 of 11)	5	146231385	146271664	40280	1	ENSMUSG00000029635	6616	Cdk8	MGI Symbol	protein_coding	cyclin-dependent kinase 8 [Source:MGI Symbol;Acc:MGI:1196224]	CYCLIN DEPENDENT KINASE 8 EC_2.7.11.22 EC_2.7.11.- 23 CELL DIVISION KINASE 8 MEDIATOR COMPLEX SUBUNIT CDK8 MEDIATOR OF RNA POLYMERASE II TRANSCRIPTION SUBUNIT CDK8
DMR_2884	14	34653001	34654000	1000	3.43525e-06	0.000312935	-19.4444	Distal Intergenic	14	34661707	34662704	998	1	ENSMUSG00000115575	-7707	Gm49024	MGI Symbol	lincRNA	predicted gene, 49024 [Source:MGI Symbol;Acc:MGI:6118390]
DMR_273	2	11623001	11624000	1000	3.45279e-06	0.000314119	-19.4193	Distal Intergenic	2	11625606	11626264	659	2	ENSMUSG00000091312	2264	Gm17490	MGI Symbol	protein_coding	predicted gene, 17490 [Source:MGI Symbol;Acc:MGI:4937124]
DMR_1469	7	27538001	27539000	1000	0.00258897	0.045052	-19.403	Promoter (<=1kb)	7	27533454	27537940	4487	2	ENSMUSG00000003363	-61	Pld3	MGI Symbol	protein_coding	phospholipase D family, member 3 [Source:MGI Symbol;Acc:MGI:1333782]	5' 3' EXONUCLEASE PLD3 EC_3.1.16.1 CHOLINE PHOSPHATASE 3 PHOSPHATIDYLCHOLINE HYDROLYZING PHOSPHOLIPASE D3 PHOSPHOLIPASE D3 PLD 3
DMR_1443	7	13014001	13015000	1000	0.00407046	0.0609843	-19.3939	Intron (ENSMUST00000209577/ENSMUSG00000005566, intron 1 of 6)	7	13008249	13010034	1786	2	ENSMUSG00000005566	-3967	Trim28	MGI Symbol	protein_coding	tripartite motif-containing 28 [Source:MGI Symbol;Acc:MGI:109274]
DMR_2449	11	116892001	116893000	1000	0.00453025	0.065647	-19.388	Distal Intergenic	11	116868368	116873837	5470	1	ENSMUSG00000020818	23633	Mfsd11	MGI Symbol	protein_coding	major facilitator superfamily domain containing 11 [Source:MGI Symbol;Acc:MGI:1917150]	UNC93 MFSD11 MAJOR FACILITATOR SUPERFAMILY DOMAIN CONTAINING 11
DMR_2654	12	107191001	107192000	1000	1.58391e-11	9.33717e-09	-19.3668	Distal Intergenic	12	107183555	107186734	3180	1	ENSMUSG00000084871	7446	Gm2800	MGI Symbol	lincRNA	predicted gene 2800 [Source:MGI Symbol;Acc:MGI:3780969]
DMR_2582	12	71578001	71579000	1000	5.10596e-13	4.38271e-10	-19.3548	Promoter (<=1kb)	12	71577965	71586821	8857	1	ENSMUSG00000114028	36	9630002D21Rik	MGI Symbol	lincRNA	RIKEN cDNA 9630002D21 gene [Source:MGI Symbol;Acc:MGI:2442274]
DMR_208	1	171030001	171031000	1000	0.00291431	0.0488248	-19.3539	Downstream (<=300bp)	1	171027965	171028129	165	1	ENSMUSG00000065905	2036	Gm26110	MGI Symbol	snRNA	predicted gene, 26110 [Source:MGI Symbol;Acc:MGI:5455887]
DMR_3476	18	69224001	69225000	1000	0.00216184	0.0397029	-19.3125	Distal Intergenic	18	69217501	69222230	4730	1	ENSMUSG00000117970	6500	Gm4402	MGI Symbol	lincRNA	predicted gene 4402 [Source:MGI Symbol;Acc:MGI:3782587]
DMR_1294	6	51881001	51882000	1000	0.00510981	0.0710971	-19.2647	Intron (ENSMUST00000204778/ENSMUSG00000059182, intron 9 of 12)	6	51870228	51872670	2443	2	ENSMUSG00000059182	-8331	Skap2	MGI Symbol	protein_coding	src family associated phosphoprotein 2 [Source:MGI Symbol;Acc:MGI:1889206]	SRC KINASE ASSOCIATED PHOSPHOPROTEIN 2 SRC FAMILY ASSOCIATED PHOSPHOPROTEIN 2
DMR_3317	17	46885001	46886000	1000	0.00463982	0.0666696	-19.2643	Distal Intergenic	17	46890684	46891847	1164	1	ENSMUSG00000036430	-4684	Tbcc	MGI Symbol	protein_coding	tubulin-specific chaperone C [Source:MGI Symbol;Acc:MGI:1919976]	TUBULIN SPECIFIC CHAPERONE C TUBULIN FOLDING COFACTOR C CFC
DMR_3361	17	80762001	80763000	1000	3.90815e-05	0.00209443	-19.2618	Distal Intergenic	17	80653861	80728485	74625	2	ENSMUSG00000024242	-33516	Map4k3	MGI Symbol	protein_coding	mitogen-activated protein kinase kinase kinase kinase 3 [Source:MGI Symbol;Acc:MGI:2154405]
DMR_162	1	134138001	134139000	1000	0.00586237	0.0778611	-19.2375	Promoter (<=1kb)	1	134138646	134151539	12894	1	ENSMUSG00000026450	0	Chit1	MGI Symbol	protein_coding	chitinase 1 (chitotriosidase) [Source:MGI Symbol;Acc:MGI:1919134]	1 PRECURSOR EC_3.2.1.14 CHITINASE 1
DMR_92	1	86228001	86229000	1000	2.90283e-15	3.84196e-12	-19.2276	Intron (ENSMUST00000123618/ENSMUSG00000062590, intron 19 of 19)	1	86244566	86269086	24521	1	ENSMUSG00000062590	-15566	Armc9	MGI Symbol	protein_coding	armadillo repeat containing 9 [Source:MGI Symbol;Acc:MGI:1926045]
DMR_3632	X	46508001	46509000	1000	1.21427e-07	2.06896e-05	-19.2215	Intron (ENSMUST00000186570/ENSMUSG00000101233, intron 2 of 3)	20	46535855	46536625	771	2	ENSMUSG00000101233	27625	Gm29242	MGI Symbol	lincRNA	predicted gene 29242 [Source:MGI Symbol;Acc:MGI:5579948]
DMR_2670	12	111345001	111346000	1000	0.00296696	0.0493802	-19.2181	Exon (ENSMUST00000041965/ENSMUSG00000021279, exon 2 of 37)	12	111299140	111314537	15398	2	ENSMUSG00000021279	-30464	Cdc42bpb	MGI Symbol	protein_coding	CDC42 binding protein kinase beta [Source:MGI Symbol;Acc:MGI:2136459]	RHO ASSOCIATED KINASE EC_2.7.11.1 RHO ASSOCIATED COILED COIL CONTAINING KINASE RHO ASSOCIATED COILED COIL CONTAINING KINASE ROCK ROCK
DMR_3566	19	40980001	40981000	1000	5.54294e-05	0.00273739	-19.2137	Intron (ENSMUST00000117695/ENSMUSG00000061132, intron 1 of 16)	19	40928927	40994148	65222	2	ENSMUSG00000061132	13148	Blnk	MGI Symbol	protein_coding	B cell linker [Source:MGI Symbol;Acc:MGI:96878]	B CELL LINKER B CELL ADAPTER CONTAINING A SH2 DOMAIN B CELL ADAPTER CONTAINING A SRC HOMOLOGY 2 DOMAIN CYTOPLASMIC ADAPTER SRC HOMOLOGY 2 DOMAIN CONTAINING LEUKOCYTE OF 65 KDA SLP 65
DMR_696	4	6817001	6818000	1000	0.003909	0.0593003	-19.1932	Intron (ENSMUST00000039987/ENSMUSG00000041272, intron 3 of 8)	4	6688046	6689351	1306	2	ENSMUSG00000041272	-127650	Tox	MGI Symbol	protein_coding	thymocyte selection-associated high mobility group box [Source:MGI Symbol;Acc:MGI:2181659]
DMR_1347	6	99190001	99191000	1000	0.00646454	0.082969	-19.1919	Intron (ENSMUST00000113326/ENSMUSG00000030067, intron 2 of 17)	6	98930090	99163018	232929	2	ENSMUSG00000030067	-26983	Foxp1	MGI Symbol	protein_coding	forkhead box P1 [Source:MGI Symbol;Acc:MGI:1914004]
DMR_717	4	40794001	40795000	1000	1.73527e-05	0.00110533	-19.1781	Distal Intergenic	4	40775259	40775564	306	2	ENSMUSG00000056412	-18437	Psenen-ps	MGI Symbol	processed_pseudogene	presenilin enhancer gamma secretase subunit, pseudogene [Source:MGI Symbol;Acc:MGI:3649201]
DMR_2527	12	28617001	28618000	1000	3.81868e-05	0.0020583	-19.1772	5' UTR	12	28594657	28623260	28604	2	ENSMUSG00000036655	5260	Colec11	MGI Symbol	protein_coding	collectin sub-family member 11 [Source:MGI Symbol;Acc:MGI:1918943]	COLLECTIN 11 PRECURSOR COLLECTIN KIDNEY 1 CL K1
DMR_2430	11	109835001	109836000	1000	2.37948e-07	3.59749e-05	-19.1358	Distal Intergenic	11	109787651	109828046	40396	2	ENSMUSG00000020617	-6955	1700012B07Rik	MGI Symbol	protein_coding	RIKEN cDNA 1700012B07 gene [Source:MGI Symbol;Acc:MGI:1916574]	UNCHARACTERIZED
DMR_123	1	116839001	116840000	1000	8.6409e-10	3.05103e-07	-19.1336	Distal Intergenic	1	116802983	116823410	20428	1	ENSMUSG00000094429	36018	Gm19965	MGI Symbol	protein_coding	predicted gene, 19965 [Source:MGI Symbol;Acc:MGI:5012150]	UNKNOWN
DMR_2100	10	41157001	41158000	1000	1.01132e-07	1.77475e-05	-19.1176	Distal Intergenic	10	41103004	41138196	35193	2	ENSMUSG00000111587	-18805	Gm32338	MGI Symbol	lincRNA	predicted gene, 32338 [Source:MGI Symbol;Acc:MGI:5591497]
DMR_1589	7	113592001	113593000	1000	0.00630758	0.0815902	-19.1146	Promoter (<=1kb)	7	113592862	113593021	160	1	ENSMUSG00000109968	0	Gm45612	MGI Symbol	processed_pseudogene	predicted gene 45612 [Source:MGI Symbol;Acc:MGI:5791448]
DMR_2593	12	73750001	73751000	1000	0.000540452	0.0146592	-19.0923	Intron (ENSMUST00000221153/ENSMUSG00000021108, intron 11 of 14)	12	73793483	73808371	14889	1	ENSMUSG00000021108	-42483	Prkch	MGI Symbol	protein_coding	protein kinase C, eta [Source:MGI Symbol;Acc:MGI:97600]
DMR_3273	17	27180001	27181000	1000	0.000772172	0.0190098	-19.0901	Distal Intergenic	17	27143965	27167795	23831	2	ENSMUSG00000024210	-12206	Ip6k3	MGI Symbol	protein_coding	inositol hexaphosphate kinase 3 [Source:MGI Symbol;Acc:MGI:3045325]	INOSITOL HEXAKISPHOSPHATE KINASE 3 INSP6 KINASE 3 EC_2.7.4.21 INOSITOL HEXAPHOSPHATE KINASE 3
DMR_958	4	154358001	154359000	1000	0.000837086	0.0201555	-19.0844	Intron (ENSMUST00000030902/ENSMUSG00000039410, intron 4 of 16)	4	154346139	154348457	2319	2	ENSMUSG00000039410	-9544	Prdm16	MGI Symbol	protein_coding	PR domain containing 16 [Source:MGI Symbol;Acc:MGI:1917923]	HISTONE LYSINE N METHYLTRANSFERASE PRDM16 EC_2.1.1.- PR DOMAIN ZINC FINGER 16 PR DOMAIN CONTAINING 16 TRANSCRIPTION FACTOR MEL1 MDS1/EVI1 GENE 1
DMR_2536	12	29973001	29974000	1000	0.000907606	0.0213965	-19.0764	5' UTR	12	29996438	30002330	5893	1	ENSMUSG00000020674	-22438	Pxdn	MGI Symbol	protein_coding	peroxidasin [Source:MGI Symbol;Acc:MGI:1916925]	PEROXIDASIN PRECURSOR EC_1.11.1.7
DMR_2190	10	91154001	91155000	1000	0.000152622	0.0058305	-19.0481	Promoter (<=1kb)	10	91149684	91153694	4011	2	ENSMUSG00000019961	-307	Tmpo	MGI Symbol	protein_coding	thymopoietin [Source:MGI Symbol;Acc:MGI:106920]	LAMINA ASSOCIATED POLYPEPTIDE 2 THYMOPOIETIN TP
DMR_197	1	165566001	165567000	1000	0.000351063	0.0108332	-19.0476	Intron (ENSMUST00000111440/ENSMUSG00000026567, intron 29 of 32)	1	165571850	165571976	127	2	ENSMUSG00000026567	4976	Adcy10	MGI Symbol	protein_coding	adenylate cyclase 10 [Source:MGI Symbol;Acc:MGI:2660854]
DMR_2822	13	98634001	98635000	1000	0.000435601	0.0126683	-19.0476	3' UTR	13	98634978	98637410	2433	2	ENSMUSG00000046082	2410	Tmem174	MGI Symbol	protein_coding	transmembrane protein 174 [Source:MGI Symbol;Acc:MGI:1915594]	TRANSMEMBRANE 174
DMR_2413	11	101978001	101979000	1000	0.000113911	0.00470286	-19.0387	Intron (ENSMUST00000151678/ENSMUSG00000003518, intron 2 of 2)	11	101973469	101981688	8220	2	ENSMUSG00000003518	2688	Dusp3	MGI Symbol	protein_coding	dual specificity phosphatase 3 (vaccinia virus phosphatase VH1-related) [Source:MGI Symbol;Acc:MGI:1919599]	DUAL SPECIFICITY PHOSPHATASE EC_3.1.3.16 EC_3.1.3.- 48
DMR_2065	10	11636001	11637000	1000	3.26478e-08	6.70419e-06	-19.0153	Distal Intergenic	10	11648005	11648134	130	1	ENSMUSG00000077539	-11005	Gm22546	MGI Symbol	snoRNA	predicted gene, 22546 [Source:MGI Symbol;Acc:MGI:5452323]
DMR_2749	13	49186001	49187000	1000	0.00254706	0.0445115	-18.9585	Promoter (<=1kb)	13	49187485	49196244	8760	1	ENSMUSG00000037966	-485	Ninj1	MGI Symbol	protein_coding	ninjurin 1 [Source:MGI Symbol;Acc:MGI:1196617]	NINJURIN 1 NERVE INJURY INDUCED 1
DMR_3442	18	51808001	51809000	1000	0.00857048	0.0998298	-18.94	Distal Intergenic	18	51865267	51865881	615	2	ENSMUSG00000069379	56881	Gm4950	MGI Symbol	processed_pseudogene	predicted pseudogene 4950 [Source:MGI Symbol;Acc:MGI:3649015]
DMR_2454	11	119144001	119145000	1000	1.27467e-10	5.63564e-08	-18.933	3' UTR	11	119123011	119138421	15411	2	ENSMUSG00000086547	-5580	Gm11755	MGI Symbol	lincRNA	predicted gene 11755 [Source:MGI Symbol;Acc:MGI:3651696]
DMR_859	4	139059001	139060000	1000	0.0057243	0.0767421	-18.9308	3' UTR	4	139061409	139074789	13381	2	ENSMUSG00000028747	14789	Htr6	MGI Symbol	protein_coding	5-hydroxytryptamine (serotonin) receptor 6 [Source:MGI Symbol;Acc:MGI:1196627]	5 HYDROXYTRYPTAMINE RECEPTOR 5 HT 5 SEROTONIN RECEPTOR
DMR_3615	X	12074001	12075000	1000	2.04158e-05	0.00125544	-18.9173	Intron (ENSMUST00000065143/ENSMUSG00000040363, intron 1 of 14)	20	12036740	12080553	43814	2	ENSMUSG00000040363	5553	Bcor	MGI Symbol	protein_coding	BCL6 interacting corepressor [Source:MGI Symbol;Acc:MGI:1918708]	BCL 6 COREPRESSOR 1 BCOR L1 BCOR 1
DMR_2319	11	63877001	63878000	1000	0.00126188	0.0272123	-18.8967	Distal Intergenic	11	63846183	63846818	636	2	ENSMUSG00000081455	-30183	Hmgb1-ps3	MGI Symbol	processed_pseudogene	high mobility group box 1, pseudogene 3 [Source:MGI Symbol;Acc:MGI:3768539]
DMR_2103	10	41561001	41562000	1000	0.000263597	0.00878712	-18.8842	Promoter (<=1kb)	10	41548928	41560676	11749	2	ENSMUSG00000075225	-325	Ccdc162	MGI Symbol	protein_coding	coiled-coil domain containing 162 [Source:MGI Symbol;Acc:MGI:1923223]	COILED COIL DOMAIN CONTAINING 162
DMR_2987	14	123645001	123646000	1000	0.0077773	0.0936372	-18.8816	Distal Intergenic	14	123659971	123975618	315648	1	ENSMUSG00000032925	-13971	Itgbl1	MGI Symbol	protein_coding	integrin, beta-like 1 [Source:MGI Symbol;Acc:MGI:2443439]	INTEGRIN BETA PRECURSOR
DMR_2068	10	12836001	12837000	1000	0.00744557	0.0910812	-18.8697	Intron (ENSMUST00000076817/ENSMUSG00000019820, intron 1 of 73)	10	12747924	12826938	79015	2	ENSMUSG00000019820	-9063	Utrn	MGI Symbol	protein_coding	utrophin [Source:MGI Symbol;Acc:MGI:104631]
DMR_2887	14	40743001	40744000	1000	0.000562495	0.0151217	-18.8679	Distal Intergenic	14	40747227	40748499	1273	1	ENSMUSG00000114933	-3227	Gm48040	MGI Symbol	processed_pseudogene	predicted gene, 48040 [Source:MGI Symbol;Acc:MGI:6097357]
DMR_3062	15	76901001	76902000	1000	1.00821e-05	0.000730335	-18.8679	3' UTR	15	76899965	76901295	1331	1	ENSMUSG00000055041	1036	Commd5	MGI Symbol	protein_coding	COMM domain containing 5 [Source:MGI Symbol;Acc:MGI:1913648]
DMR_1914	9	49529001	49530000	1000	0.00425721	0.0628717	-18.8639	Intron (ENSMUST00000216483/ENSMUSG00000079564, intron 2 of 5)	9	49520199	49572591	52393	1	ENSMUSG00000079564	8802	Gm11149	MGI Symbol	antisense	predicted gene 11149 [Source:MGI Symbol;Acc:MGI:3642683]
DMR_1574	7	99737001	99738000	1000	0.000324923	0.0102584	-18.8433	Distal Intergenic	7	99735145	99736095	951	1	ENSMUSG00000073998	1856	Olfr520	MGI Symbol	protein_coding	olfactory receptor 520 [Source:MGI Symbol;Acc:MGI:3030354]	OLFACTORY RECEPTOR 2AT4 OLFACTORY RECEPTOR OR11 265
DMR_214	1	174533001	174534000	1000	0.000123081	0.00497922	-18.8406	Intron (ENSMUST00000030039/ENSMUSG00000028354, intron 1 of 17)	1	174537045	174582552	45508	1	ENSMUSG00000028354	-3045	Fmn2	MGI Symbol	protein_coding	formin 2 [Source:MGI Symbol;Acc:MGI:1859252]	FORMIN LIMB DEFORMITY
DMR_1536	7	74011001	74012000	1000	0.000168052	0.00625457	-18.8294	Intron (ENSMUST00000026896/ENSMUSG00000025789, intron 1 of 5)	7	73939119	74013674	74556	2	ENSMUSG00000025789	1674	St8sia2	MGI Symbol	protein_coding	ST8 alpha-N-acetyl-neuraminide alpha-2,8-sialyltransferase 2 [Source:MGI Symbol;Acc:MGI:106020]	N ALPHA 2 8 SIALYLTRANSFERASE ALPHA 2 8 SIALYLTRANSFERASE SIALYLTRANSFERASE SIAT8 SIALYLTRANSFERASE ST8SIA
DMR_411	2	128736001	128737000	1000	0.000913391	0.0214909	-18.8117	Exon (ENSMUST00000014505/ENSMUSG00000014361, exon 3 of 19)	2	128751271	128753705	2435	2	ENSMUSG00000014361	16705	Mertk	MGI Symbol	protein_coding	MER proto-oncogene tyrosine kinase [Source:MGI Symbol;Acc:MGI:96965]
DMR_3190	16	55965001	55966000	1000	0.00563183	0.0759049	-18.7933	Promoter (<=1kb)	16	55966275	55971435	5161	1	ENSMUSG00000098274	-275	Rpl24	MGI Symbol	protein_coding	ribosomal protein L24 [Source:MGI Symbol;Acc:MGI:1915443]
DMR_343	2	69233001	69234000	1000	0.00169787	0.0334593	-18.7849	Distal Intergenic	2	69238310	69239078	769	2	ENSMUSG00000027048	5078	Abcb11	MGI Symbol	protein_coding	ATP-binding cassette, sub-family B (MDR/TAP), member 11 [Source:MGI Symbol;Acc:MGI:1351619]
DMR_2547	12	47826001	47827000	1000	0.000947255	0.0221076	-18.7553	Distal Intergenic	12	47812905	47813249	345	1	ENSMUSG00000112908	13096	Gm7392	MGI Symbol	processed_pseudogene	predicted gene 7392 [Source:MGI Symbol;Acc:MGI:3648358]
DMR_3475	18	67805001	67806000	1000	0.000829469	0.0200097	-18.7465	Exon (ENSMUST00000224387/ENSMUSG00000024542, exon 4 of 4)	18	67800134	67830293	30160	1	ENSMUSG00000024542	4867	Cep192	MGI Symbol	protein_coding	centrosomal protein 192 [Source:MGI Symbol;Acc:MGI:1918049]	UNKNOWN
DMR_2209	10	110561001	110562000	1000	0.00500794	0.0701893	-18.7134	Distal Intergenic	10	110596266	110615796	19531	1	ENSMUSG00000112398	-34266	9230102K24Rik	MGI Symbol	lincRNA	RIKEN cDNA 9230102K24 gene [Source:MGI Symbol;Acc:MGI:1925931]
DMR_3235	17	4459001	4460000	1000	0.00406681	0.0609536	-18.7077	Distal Intergenic	17	4634978	4637471	2494	1	ENSMUSG00000116767	-174978	4930517M08Rik	MGI Symbol	lincRNA	RIKEN cDNA 4930517M08 gene [Source:MGI Symbol;Acc:MGI:1922367]
DMR_2429	11	109099001	109100000	1000	0.00849102	0.0992423	-18.6813	Distal Intergenic	11	109066984	109067090	107	2	ENSMUSG00000064691	-31911	Gm24149	MGI Symbol	snRNA	predicted gene, 24149 [Source:MGI Symbol;Acc:MGI:5453926]
DMR_901	4	147549001	147550000	1000	0.000668997	0.0171574	-18.679	Distal Intergenic	4	147553277	147583126	29850	1	ENSMUSG00000065999	-3277	Zfp985	MGI Symbol	protein_coding	zinc finger protein 985 [Source:MGI Symbol;Acc:MGI:3651986]	ZINC FINGER 34 ZINC FINGER KOX32
DMR_716	4	40677001	40678000	1000	0.000581864	0.0155022	-18.631	Promoter (<=1kb)	4	40678332	40678778	447	1	ENSMUSG00000081720	-332	Gm12391	MGI Symbol	processed_pseudogene	predicted gene 12391 [Source:MGI Symbol;Acc:MGI:3650809]
DMR_194	1	161265001	161266000	1000	0.00195686	0.0369781	-18.5923	Distal Intergenic	1	161240112	161251219	11108	2	ENSMUSG00000026701	-13782	Prdx6	MGI Symbol	protein_coding	peroxiredoxin 6 [Source:MGI Symbol;Acc:MGI:894320]
DMR_1212	5	145085001	145086000	1000	0.000156595	0.0059451	-18.5828	Intron (ENSMUST00000031625/ENSMUSG00000029621, intron 1 of 9)	5	145084100	145097228	13129	1	ENSMUSG00000029621	901	Arpc1a	MGI Symbol	protein_coding	actin related protein 2/3 complex, subunit 1A [Source:MGI Symbol;Acc:MGI:1928896]	ACTIN RELATED 2/3 COMPLEX SUBUNIT ARP2/3 COMPLEX 41 KDA SUBUNIT P41 ARC
DMR_27	1	37469001	37470000	1000	0.0050879	0.0709223	-18.5406	Intron (ENSMUST00000042161/ENSMUSG00000026110, intron 4 of 14)	1	37485851	37488605	2755	2	ENSMUSG00000026110	18605	Mgat4a	MGI Symbol	protein_coding	mannoside acetylglucosaminyltransferase 4, isoenzyme A [Source:MGI Symbol;Acc:MGI:2662992]
DMR_3548	19	31065001	31066000	1000	0.00104188	0.0236594	-18.5255	Intron (ENSMUST00000065067/ENSMUSG00000052920, intron 3 of 17)	19	31082837	31087069	4233	1	ENSMUSG00000052920	-16837	Prkg1	MGI Symbol	protein_coding	protein kinase, cGMP-dependent, type I [Source:MGI Symbol;Acc:MGI:108174]
DMR_1440	7	7526001	7527000	1000	0.00281008	0.0476192	-18.5182	Distal Intergenic	7	7534575	7534964	390	2	ENSMUSG00000109885	7964	Gm6842	MGI Symbol	processed_pseudogene	predicted gene 6842 [Source:MGI Symbol;Acc:MGI:3646304]
DMR_3087	15	84278001	84279000	1000	0.000363477	0.0111143	-18.5079	Intron (ENSMUST00000023072/ENSMUSG00000022438, intron 3 of 12)	15	84271291	84273906	2616	1	ENSMUSG00000022438	6710	Parvb	MGI Symbol	protein_coding	parvin, beta [Source:MGI Symbol;Acc:MGI:2153063]
DMR_1676	8	25127001	25128000	1000	0.000362815	0.0110974	-18.4966	Distal Intergenic	8	25106998	25109986	2989	1	ENSMUSG00000110148	20003	5830408C22Rik	MGI Symbol	processed_transcript	RIKEN cDNA 5830408C22 gene [Source:MGI Symbol;Acc:MGI:1921994]
DMR_1421	6	142664001	142665000	1000	3.10556e-05	0.00173784	-18.4807	Exon (ENSMUST00000100827/ENSMUSG00000030249, exon 15 of 40)	6	142587862	142702218	114357	2	ENSMUSG00000030249	37218	Abcc9	MGI Symbol	protein_coding	ATP-binding cassette, sub-family C (CFTR/MRP), member 9 [Source:MGI Symbol;Acc:MGI:1352630]	ATP BINDING CASSETTE SUB FAMILY C MEMBER 9 SULFONYLUREA RECEPTOR 2
DMR_3205	16	82692001	82693000	1000	0.00014739	0.00568891	-18.4779	Distal Intergenic	16	82565208	82565937	730	1	ENSMUSG00000116923	126793	Gm7559	MGI Symbol	processed_pseudogene	predicted gene 7559 [Source:MGI Symbol;Acc:MGI:3648486]
DMR_882	4	143273001	143274000	1000	0.00212094	0.0391773	-18.4486	Exon (ENSMUST00000030317/ENSMUSG00000028583, exon 3 of 6)	4	143268346	143299463	31118	2	ENSMUSG00000028583	25463	Pdpn	MGI Symbol	protein_coding	podoplanin [Source:MGI Symbol;Acc:MGI:103098]	PODOPLANIN PRECURSOR GLYCOPROTEIN PA2 26 ANTIGEN
DMR_1132	5	120260001	120261000	1000	0.00494311	0.0695467	-18.4396	Distal Intergenic	5	120255258	120256391	1134	1	ENSMUSG00000106915	4743	Gm42655	MGI Symbol	TEC	predicted gene 42655 [Source:MGI Symbol;Acc:MGI:5662792]
DMR_2891	14	44747001	44748000	1000	0.00202419	0.037851	-18.4205	Intron (ENSMUST00000226900/ENSMUSG00000091923, intron 1 of 5)	14	44717173	44750340	33168	2	ENSMUSG00000091923	2340	Gm8267	MGI Symbol	protein_coding	predicted gene 8267 [Source:MGI Symbol;Acc:MGI:3648993]
DMR_91	1	84857001	84858000	1000	0.00234751	0.042078	-18.4124	Intron (ENSMUST00000097672/ENSMUSG00000073633, intron 1 of 3)	1	84866436	84900487	34052	1	ENSMUSG00000073633	-8436	Fbxo36	MGI Symbol	protein_coding	F-box protein 36 [Source:MGI Symbol;Acc:MGI:1289192]
DMR_2462	12	4725001	4726000	1000	0.000238282	0.00813626	-18.4053	Intron (ENSMUST00000111154/ENSMUSG00000079177, intron 6 of 7)	12	4715549	4737771	22223	2	ENSMUSG00000079177	11771	Fam228a	MGI Symbol	protein_coding	family with sequence similarity 228, member A [Source:MGI Symbol;Acc:MGI:1922105]
DMR_1707	8	57252001	57253000	1000	5.53318e-05	0.00273389	-18.3878	Distal Intergenic	8	57291520	57292052	533	2	ENSMUSG00000110327	39052	Gm17994	MGI Symbol	processed_pseudogene	predicted gene, 17994 [Source:MGI Symbol;Acc:MGI:5010179]
DMR_2047	9	119095001	119096000	1000	1.54262e-05	0.00101204	-18.3842	Promoter (1-2kb)	9	119071527	119093502	21976	2	ENSMUSG00000010660	-1499	Plcd1	MGI Symbol	protein_coding	phospholipase C, delta 1 [Source:MGI Symbol;Acc:MGI:97614]	1 PHOSPHATIDYLINOSITOL 4 5 BISPHOSPHATE PHOSPHODIESTERASE DELTA 1 EC_3.1.4.11 PHOSPHOINOSITIDE PHOSPHOLIPASE C DELTA 1 PHOSPHOLIPASE C III PLC III PHOSPHOLIPASE C DELTA 1 PLC DELTA 1
DMR_480	2	165793001	165794000	1000	6.05135e-05	0.00291617	-18.3673	Intron (ENSMUST00000109266/ENSMUSG00000039671, intron 18 of 21)	2	165769186	165771262	2077	1	ENSMUSG00000039671	23815	Zmynd8	MGI Symbol	protein_coding	zinc finger, MYND-type containing 8 [Source:MGI Symbol;Acc:MGI:1918025]	KINASE C BINDING 1 CUTANEOUS T CELL LYMPHOMA ASSOCIATED ANTIGEN SE14 3 CTCL ASSOCIATED ANTIGEN SE14 3 RACK7 ZINC FINGER MYND DOMAIN CONTAINING 8
DMR_2132	10	63418001	63419000	1000	6.35491e-06	0.000509452	-18.3673	Distal Intergenic	10	63421365	63421789	425	2	ENSMUSG00000048185	2789	Gm7075	MGI Symbol	protein_coding	predicted gene 7075 [Source:MGI Symbol;Acc:MGI:3646561]	RING BOX 2 RBX2 RING FINGER 7 SENSITIVE TO APOPTOSIS GENE
DMR_3053	15	73906001	73907000	1000	0.000440328	0.0127659	-18.3564	Distal Intergenic	15	73796736	73839699	42964	2	ENSMUSG00000072487	-66302	Mroh5	MGI Symbol	protein_coding	maestro heat-like repeat family member 5 [Source:MGI Symbol;Acc:MGI:2685474]	MAESTRO HEAT REPEAT FAMILY MEMBER 5
DMR_823	4	132164001	132165000	1000	0.00226174	0.0409767	-18.2955	Distal Intergenic	4	132148413	132148884	472	2	ENSMUSG00000081394	-15117	Gm13215	MGI Symbol	processed_pseudogene	predicted gene 13215 [Source:MGI Symbol;Acc:MGI:3650813]
DMR_1105	5	114881001	114882000	1000	1.91158e-07	2.99125e-05	-18.2683	Intron (ENSMUST00000031547/ENSMUSG00000029564, intron 11 of 11)	5	114867681	114868025	345	2	ENSMUSG00000029564	-12976	4930519G04Rik	MGI Symbol	protein_coding	RIKEN cDNA 4930519G04 gene [Source:MGI Symbol;Acc:MGI:1914843]
DMR_1795	8	116264001	116265000	1000	0.00553042	0.0749469	-18.2623	Distal Intergenic	8	116181451	116187369	5919	2	ENSMUSG00000110476	-76632	4930422C21Rik	MGI Symbol	lincRNA	RIKEN cDNA 4930422C21 gene [Source:MGI Symbol;Acc:MGI:1923031]
DMR_3163	16	30692001	30693000	1000	0.00127204	0.0273387	-18.2581	Distal Intergenic	16	30599723	30602797	3075	1	ENSMUSG00000046546	92278	Fam43a	MGI Symbol	protein_coding	family with sequence similarity 43, member A [Source:MGI Symbol;Acc:MGI:2676309]	FAM43A
DMR_1846	8	124978001	124979000	1000	0.00394509	0.0596535	-18.2551	Distal Intergenic	8	124908587	124949324	40738	2	ENSMUSG00000031987	-28677	Egln1	MGI Symbol	protein_coding	egl-9 family hypoxia-inducible factor 1 [Source:MGI Symbol;Acc:MGI:1932286]	EGL NINE HOMOLOG 1 EC_1.14.11.29 HYPOXIA INDUCIBLE FACTOR PROLYL HYDROXYLASE 2 HIF PH2 HIF PROLYL HYDROXYLASE 2 HPH 2 PROLYL HYDROXYLASE DOMAIN CONTAINING 2 PHD2 SM 20
DMR_260	1	193462001	193463000	1000	0.00038549	0.0116007	-18.2258	Distal Intergenic	1	193475290	193475692	403	1	ENSMUSG00000102648	-12290	Gm38022	MGI Symbol	processed_pseudogene	predicted gene, 38022 [Source:MGI Symbol;Acc:MGI:5611250]
DMR_684	3	152585001	152586000	1000	0.00717557	0.0890064	-18.2143	Intron (ENSMUST00000045262/ENSMUSG00000039058, intron 6 of 13)	3	152463863	152526752	62890	2	ENSMUSG00000039058	-58249	Ak5	MGI Symbol	protein_coding	adenylate kinase 5 [Source:MGI Symbol;Acc:MGI:2677491]
DMR_3174	16	37684001	37685000	1000	0.000166467	0.0062125	-18.2141	Distal Intergenic	16	37696770	37697340	571	2	ENSMUSG00000116529	12340	Gm4600	MGI Symbol	processed_pseudogene	predicted gene 4600 [Source:MGI Symbol;Acc:MGI:3782783]
DMR_3288	17	32184001	32185000	1000	0.00583162	0.0775984	-18.1944	Promoter (<=1kb)	17	32182994	32183337	344	2	ENSMUSG00000117925	-664	Gm50127	MGI Symbol	processed_pseudogene	predicted gene, 50127 [Source:MGI Symbol;Acc:MGI:6302868]
DMR_2637	12	102640001	102641000	1000	0.00100384	0.0230713	-18.1907	Promoter (<=1kb)	12	102587909	102640934	53026	2	ENSMUSG00000057963	0	Itpk1	MGI Symbol	protein_coding	inositol 1,3,4-triphosphate 5/6 kinase [Source:MGI Symbol;Acc:MGI:2446159]
DMR_3088	15	84297001	84298000	1000	0.00159143	0.0320231	-18.1857	Exon (ENSMUST00000023072/ENSMUSG00000022438, exon 8 of 13)	15	84323209	84323352	144	2	ENSMUSG00000022438	25352	Parvb	MGI Symbol	protein_coding	parvin, beta [Source:MGI Symbol;Acc:MGI:2153063]
DMR_341	2	68980001	68981000	1000	3.95475e-06	0.000350304	-18.1818	Intron (ENSMUST00000028426/ENSMUSG00000027035, intron 3 of 9)	2	68989381	68993383	4003	1	ENSMUSG00000027035	-8381	Cers6	MGI Symbol	protein_coding	ceramide synthase 6 [Source:MGI Symbol;Acc:MGI:2442564]
DMR_1991	9	96461001	96462000	1000	1.06442e-06	0.000122538	-18.1818	Distal Intergenic	9	96426326	96449345	23020	2	ENSMUSG00000118397	-11656	Gm50488	MGI Symbol	unitary_pseudogene	predicted gene, 50488 [Source:MGI Symbol;Acc:MGI:6324764]
DMR_416	2	131051001	131052000	1000	0.000130874	0.00520418	-18.1756	3' UTR	2	131050591	131054036	3446	2	ENSMUSG00000027318	2036	Adam33	MGI Symbol	protein_coding	a disintegrin and metallopeptidase domain 33 [Source:MGI Symbol;Acc:MGI:1341813]	DISINTEGRIN AND METALLOPROTEINASE DOMAIN CONTAINING PRECURSOR ADAM EC_3.4.24.-
DMR_3227	16	94821001	94822000	1000	2.04959e-05	0.00125775	-18.166	Intron (ENSMUST00000095873/ENSMUSG00000043301, intron 3 of 4)	16	94761653	94856672	95020	2	ENSMUSG00000043301	34672	Kcnj6	MGI Symbol	protein_coding	potassium inwardly-rectifying channel, subfamily J, member 6 [Source:MGI Symbol;Acc:MGI:104781]	INWARD RECTIFIER POTASSIUM CHANNEL INWARD RECTIFIER K + CHANNEL POTASSIUM CHANNEL INWARDLY RECTIFYING SUBFAMILY J MEMBER
DMR_2249	11	6102001	6103000	1000	0.00584992	0.0777745	-18.1564	Distal Intergenic	11	6105986	6119409	13424	2	ENSMUSG00000053838	16409	Nudcd3	MGI Symbol	protein_coding	NudC domain containing 3 [Source:MGI Symbol;Acc:MGI:2144158]
DMR_2893	14	45591001	45592000	1000	0.000667637	0.0171311	-18.1549	3' UTR	14	45587740	45598512	10773	1	ENSMUSG00000085913	3261	Gm15601	MGI Symbol	antisense	predicted gene 15601 [Source:MGI Symbol;Acc:MGI:3783048]
DMR_1377	6	118253001	118254000	1000	6.20921e-08	1.16087e-05	-18.1481	Distal Intergenic	6	118246695	118248452	1758	2	ENSMUSG00000107637	-4549	1700069P05Rik	MGI Symbol	lincRNA	RIKEN cDNA 1700069P05 gene [Source:MGI Symbol;Acc:MGI:1920781]
DMR_1389	6	120883001	120884000	1000	0.000520354	0.0143191	-18.0851	Intron (ENSMUST00000009256/ENSMUSG00000009112, intron 6 of 6)	6	120895618	120897568	1951	2	ENSMUSG00000009112	13568	Bcl2l13	MGI Symbol	protein_coding	BCL2-like 13 (apoptosis facilitator) [Source:MGI Symbol;Acc:MGI:2136959]
DMR_1736	8	83241001	83242000	1000	0.00350549	0.0551867	-18.0556	Exon (ENSMUST00000034145/ENSMUSG00000031709, exon 5 of 18)	8	83259259	83270950	11692	1	ENSMUSG00000031709	-17259	Tbc1d9	MGI Symbol	protein_coding	TBC1 domain family, member 9 [Source:MGI Symbol;Acc:MGI:1918560]	TBC1 DOMAIN FAMILY MEMBER 9
DMR_3428	18	38520001	38521000	1000	1.13761e-05	0.00079814	-18.0539	Distal Intergenic	18	38481063	38481303	241	2	ENSMUSG00000118112	-38698	Gm50349	MGI Symbol	processed_pseudogene	predicted gene, 50349 [Source:MGI Symbol;Acc:MGI:6303230]
DMR_1587	7	113257001	113258000	1000	1.83269e-05	0.00115222	-18.022	Intron (ENSMUST00000047321/ENSMUSG00000055116, intron 2 of 19)	7	113239754	113243748	3995	1	ENSMUSG00000055116	17247	Arntl	MGI Symbol	protein_coding	aryl hydrocarbon receptor nuclear translocator-like [Source:MGI Symbol;Acc:MGI:1096381]	ARYL HYDROCARBON RECEPTOR NUCLEAR TRANSLOCATOR 1 BRAIN AND MUSCLE ARNT 1
DMR_2058	10	4321001	4322000	1000	1.55727e-07	2.55166e-05	-17.9976	Intron (ENSMUST00000045730/ENSMUSG00000038587, intron 2 of 3)	10	4334545	4359470	24926	1	ENSMUSG00000038587	-12545	Akap12	MGI Symbol	protein_coding	A kinase (PRKA) anchor protein (gravin) 12 [Source:MGI Symbol;Acc:MGI:1932576]	A KINASE ANCHOR 12 AKAP 12
DMR_265	2	4980001	4981000	1000	0.000675627	0.0172842	-17.9919	Intron (ENSMUST00000167607/ENSMUSG00000026668, intron 3 of 3)	2	4976184	4985645	9462	1	ENSMUSG00000026668	3817	Ucma	MGI Symbol	protein_coding	upper zone of growth plate and cartilage matrix associated [Source:MGI Symbol;Acc:MGI:1915777]	UNIQUE CARTILAGE MATRIX ASSOCIATED PRECURSOR[CONTAINS UNIQUE CARTILAGE MATRIX ASSOCIATED C TERMINAL FRAGMENT UCMA C GLA RICH GRP ]
DMR_2196	10	93886001	93887000	1000	0.00173928	0.0340204	-17.9768	Exon (ENSMUST00000047910/ENSMUSG00000036112, exon 2 of 11)	10	93870161	93887486	17326	2	ENSMUSG00000036112	486	Metap2	MGI Symbol	protein_coding	methionine aminopeptidase 2 [Source:MGI Symbol;Acc:MGI:1929701]	METHIONINE AMINOPEPTIDASE 2 MAP 2 METAP 2 EC_3.4.11.18 INITIATION FACTOR 2 ASSOCIATED 67 KDA GLYCOPROTEIN P67 P67EIF2 PEPTIDASE M
DMR_3015	15	32291001	32292000	1000	0.00209477	0.0388547	-17.9768	Intron (ENSMUST00000226876/ENSMUSG00000022231, intron 1 of 8)	15	32245103	32678594	433492	1	ENSMUSG00000022231	45898	Sema5a	MGI Symbol	protein_coding	sema domain, seven thrombospondin repeats (type 1 and type 1-like), transmembrane domain (TM) and short cytoplasmic domain, (semaphorin) 5A [Source:MGI Symbol;Acc:MGI:107556]
DMR_3057	15	75099001	75100000	1000	0.00460589	0.0663494	-17.9654	Distal Intergenic	15	75108331	75111697	3367	2	ENSMUSG00000022584	11697	Ly6c2	MGI Symbol	protein_coding	lymphocyte antigen 6 complex, locus C2 [Source:MGI Symbol;Acc:MGI:3712069]	LYMPHOCYTE ANTIGEN PRECURSOR
DMR_1154	5	125549001	125550000	1000	1.78959e-05	0.00113067	-17.9319	Intron (ENSMUST00000185104/ENSMUSG00000070498, intron 1 of 1)	5	125532387	125792583	260197	1	ENSMUSG00000070498	16614	Tmem132b	MGI Symbol	protein_coding	transmembrane protein 132B [Source:MGI Symbol;Acc:MGI:3609245]	TRANSMEMBRANE 132B
DMR_1334	6	89052001	89053000	1000	0.00336042	0.0536355	-17.9247	Intron (ENSMUST00000168837/ENSMUSG00000055403, intron 1 of 2)	6	89096110	89107834	11725	1	ENSMUSG00000055403	-43110	4933427D06Rik	MGI Symbol	lincRNA	RIKEN cDNA 4933427D06 gene [Source:MGI Symbol;Acc:MGI:3026922]
DMR_366	2	93238001	93239000	1000	6.68673e-13	5.62196e-10	-17.9239	Intron (ENSMUST00000111265/ENSMUSG00000027217, intron 2 of 9)	2	93204247	93227786	23540	2	ENSMUSG00000027217	-10215	Tspan18	MGI Symbol	protein_coding	tetraspanin 18 [Source:MGI Symbol;Acc:MGI:1917186]
DMR_3020	15	38532001	38533000	1000	0.000183267	0.00669002	-17.9184	Distal Intergenic	15	38487427	38519266	31840	2	ENSMUSG00000037458	-12735	Azin1	MGI Symbol	protein_coding	antizyme inhibitor 1 [Source:MGI Symbol;Acc:MGI:1859169]
DMR_2334	11	69365001	69366000	1000	1.17343e-05	0.000818515	-17.9119	Promoter (<=1kb)	11	69345136	69364779	19644	2	ENSMUSG00000018474	-222	Chd3	MGI Symbol	protein_coding	chromodomain helicase DNA binding protein 3 [Source:MGI Symbol;Acc:MGI:1344395]	CHROMODOMAIN HELICASE DNA BINDING 3 CHD 3 EC_3.6.4.12 ATP DEPENDENT HELICASE CHD3 MI 2 AUTOANTIGEN 240 KDA MI2 ALPHA ZINC FINGER HELICASE HZFH
DMR_45	1	47878001	47879000	1000	0.000258934	0.00866124	-17.9104	Distal Intergenic	1	47914989	47915815	827	2	ENSMUSG00000101996	36815	Gm19206	MGI Symbol	processed_pseudogene	predicted gene, 19206 [Source:MGI Symbol;Acc:MGI:5011391]
DMR_1152	5	125407001	125408000	1000	0.00475483	0.0678054	-17.8526	Distal Intergenic	5	125414788	125415897	1110	2	ENSMUSG00000029480	7897	Dhx37	MGI Symbol	protein_coding	DEAH (Asp-Glu-Ala-His) box polypeptide 37 [Source:MGI Symbol;Acc:MGI:3028576]	ATP DEPENDENT RNA HELICASE EC_3.6.4.13
DMR_2059	10	4683001	4684000	1000	0.00509911	0.0709966	-17.8518	Intron (ENSMUST00000149195/ENSMUSG00000019768, intron 2 of 7)	10	4710155	4967336	257182	1	ENSMUSG00000019768	-26155	Esr1	MGI Symbol	protein_coding	estrogen receptor 1 (alpha) [Source:MGI Symbol;Acc:MGI:1352467]	ESTROGEN RECEPTOR ER ER ALPHA ESTRADIOL RECEPTOR NUCLEAR RECEPTOR SUBFAMILY 3 GROUP A MEMBER 1
DMR_2458	11	119987001	119988000	1000	0.0049653	0.0697728	-17.8514	Intron (ENSMUST00000075180/ENSMUSG00000025372, intron 6 of 13)	11	119997671	120002199	4529	1	ENSMUSG00000025372	-9671	Baiap2	MGI Symbol	protein_coding	brain-specific angiogenesis inhibitor 1-associated protein 2 [Source:MGI Symbol;Acc:MGI:2137336]
DMR_1333	6	88884001	88885000	1000	7.9896e-06	0.000609307	-17.8485	Exon (ENSMUST00000058011/ENSMUSG00000002870, exon 14 of 16)	6	88882655	88883177	523	1	ENSMUSG00000002870	1346	Mcm2	MGI Symbol	protein_coding	minichromosome maintenance complex component 2 [Source:MGI Symbol;Acc:MGI:105380]
DMR_2838	13	109845001	109846000	1000	0.00189624	0.0362112	-17.8314	Intron (ENSMUST00000122041/ENSMUSG00000021699, intron 7 of 16)	13	109903102	109951387	48286	1	ENSMUSG00000021699	-57102	Pde4d	MGI Symbol	protein_coding	phosphodiesterase 4D, cAMP specific [Source:MGI Symbol;Acc:MGI:99555]	CAMP SPECIFIC 3' 5' CYCLIC PHOSPHODIESTERASE 4D EC_3.1.4.53 DPDE3
DMR_149	1	131751001	131752000	1000	0.00206869	0.0385033	-17.8238	Exon (ENSMUST00000130544/ENSMUSG00000042268, exon 2 of 2)	1	131750491	131753987	3497	1	ENSMUSG00000042268	510	Slc26a9	MGI Symbol	protein_coding	solute carrier family 26, member 9 [Source:MGI Symbol;Acc:MGI:2444594]	SOLUTE CARRIER FAMILY 26 MEMBER
DMR_2940	14	75641001	75642000	1000	0.00568149	0.0763636	-17.8153	Promoter (<=1kb)	14	75642249	75696717	54469	1	ENSMUSG00000022002	-249	Erich6b	MGI Symbol	protein_coding	glutamate rich 6B [Source:MGI Symbol;Acc:MGI:1922522]
DMR_2843	13	113377001	113378000	1000	5.03321e-05	0.00253884	-17.8105	Intron (ENSMUST00000135096/ENSMUSG00000021763, intron 2 of 2)	13	113403088	113403188	101	1	ENSMUSG00000021763	-25088	BC067074	MGI Symbol	protein_coding	cDNA sequence BC067074 [Source:MGI Symbol;Acc:MGI:3040697]	CHONDROITIN SULFATE PROTEOGLYCAN 4 PRECURSOR CHONDROITIN SULFATE PROTEOGLYCAN NG2
DMR_2316	11	63391001	63392000	1000	0.000378316	0.011445	-17.8105	Distal Intergenic	11	63413169	63417888	4720	1	ENSMUSG00000085113	-21169	B130011K05Rik	MGI Symbol	lincRNA	RIKEN cDNA B130011K05 gene [Source:MGI Symbol;Acc:MGI:2443995]
DMR_1066	5	98738001	98739000	1000	0.000126664	0.00508308	-17.7984	Intron (ENSMUST00000080333/ENSMUSG00000057816, intron 4 of 5)	5	98854415	98873760	19346	1	ENSMUSG00000057816	-115415	Cfap299	MGI Symbol	protein_coding	cilia and flagella associated protein 299 [Source:MGI Symbol;Acc:MGI:1916571]	CILIA AND FLAGELLA ASSOCIATED 299
DMR_833	4	133929001	133930000	1000	4.73734e-05	0.00241693	-17.7968	Distal Intergenic	4	133965444	133967243	1800	2	ENSMUSG00000003038	37243	Hmgn2	MGI Symbol	protein_coding	high mobility group nucleosomal binding domain 2 [Source:MGI Symbol;Acc:MGI:96136]
DMR_2033	9	113653001	113654000	1000	3.10552e-09	9.15353e-07	-17.7966	3' UTR	9	113655570	113657294	1725	2	ENSMUSG00000032504	3294	Pdcd6ip	MGI Symbol	protein_coding	programmed cell death 6 interacting protein [Source:MGI Symbol;Acc:MGI:1333753]
DMR_3440	18	50125001	50126000	1000	2.90189e-05	0.00165502	-17.7914	Promoter (2-3kb)	18	50128201	50196269	68069	1	ENSMUSG00000024507	-2201	Hsd17b4	MGI Symbol	protein_coding	hydroxysteroid (17-beta) dehydrogenase 4 [Source:MGI Symbol;Acc:MGI:105089]	PEROXISOMAL MULTIFUNCTIONAL ENZYME TYPE 2 2 3R HYDROXYACYL COA DEHYDROGENASE EC_1.1.1.- N12 ; ENOYL COA HYDRATASE 2 ]
DMR_2856	14	7808001	7809000	1000	0.00541329	0.0738725	-17.7899	Distal Intergenic	14	7801208	7802030	823	1	ENSMUSG00000049460	6793	Gm8396	MGI Symbol	processed_pseudogene	predicted gene 8396 [Source:MGI Symbol;Acc:MGI:3648154]
DMR_1620	7	133621001	133622000	1000	0.00183597	0.0353904	-17.7835	Distal Intergenic	7	133626349	133627725	1377	2	ENSMUSG00000101546	5725	Gm28747	MGI Symbol	lincRNA	predicted gene 28747 [Source:MGI Symbol;Acc:MGI:5579453]
DMR_434	2	144029001	144030000	1000	7.77319e-06	0.00059661	-17.7629	Distal Intergenic	2	144033059	144073979	40921	1	ENSMUSG00000037307	-3059	Banf2	MGI Symbol	protein_coding	barrier to autointegration factor 2 [Source:MGI Symbol;Acc:MGI:2684961]	BARRIER TO AUTOINTEGRATION FACTOR BAF L BARRIER TO AUTOINTEGRATION FACTOR 2
DMR_1115	5	116637001	116638000	1000	2.88067e-07	4.21512e-05	-17.7291	Distal Intergenic	5	116632908	116633564	657	2	ENSMUSG00000107369	-3437	Gstm2-ps1	MGI Symbol	processed_pseudogene	glutathione S-transferase mu 2 (muscle), pseudogene 1 [Source:MGI Symbol;Acc:MGI:3648223]
DMR_2395	11	96834001	96835000	1000	0.00107507	0.0242253	-17.7235	Distal Intergenic	11	96817414	96829968	12555	2	ENSMUSG00000038615	-4033	Nfe2l1	MGI Symbol	protein_coding	nuclear factor, erythroid derived 2,-like 1 [Source:MGI Symbol;Acc:MGI:99421]	NUCLEAR FACTOR ERYTHROID 2 RELATED FACTOR NF E2 RELATED FACTOR NFE2 RELATED FACTOR NUCLEAR FACTOR ERYTHROID DERIVED 2
DMR_1617	7	132705001	132706000	1000	1.75936e-07	2.79139e-05	-17.7215	3' UTR	7	132657378	132659884	2507	2	ENSMUSG00000087348	-45117	Gm15582	MGI Symbol	antisense	predicted gene 15582 [Source:MGI Symbol;Acc:MGI:3783030]
DMR_2770	13	56645001	56646000	1000	0.00378425	0.0580343	-17.7215	Distal Intergenic	13	56631213	56632543	1331	1	ENSMUSG00000035493	13788	Tgfbi	MGI Symbol	protein_coding	transforming growth factor, beta induced [Source:MGI Symbol;Acc:MGI:99959]	PRECURSOR
DMR_3084	15	83681001	83682000	1000	0.00052588	0.0144093	-17.7196	Intron (ENSMUST00000144773/ENSMUSG00000016763, intron 3 of 20)	15	83656590	83660480	3891	2	ENSMUSG00000016763	-20521	Scube1	MGI Symbol	protein_coding	signal peptide, CUB domain, EGF-like 1 [Source:MGI Symbol;Acc:MGI:1890616]	SIGNAL PEPTIDE CUB AND EGF DOMAIN CONTAINING PRECURSOR
DMR_80	1	78204001	78205000	1000	0.00343055	0.0543867	-17.7179	Distal Intergenic	1	78101270	78197134	95865	2	ENSMUSG00000004872	-6867	Pax3	MGI Symbol	protein_coding	paired box 3 [Source:MGI Symbol;Acc:MGI:97487]	PAIRED BOX PAX 3 PAIRED DOMAIN TRANSCRIPTION FACTOR PAX3
DMR_1606	7	127980001	127981000	1000	1.85341e-05	0.00116312	-17.7152	Promoter (<=1kb)	7	127980184	127982007	1824	1	ENSMUSG00000030795	0	Fus	MGI Symbol	protein_coding	fused in sarcoma [Source:MGI Symbol;Acc:MGI:1353633]
DMR_2583	12	71893001	71894000	1000	0.0047266	0.0675522	-17.7082	Intron (ENSMUST00000223272/ENSMUSG00000034574, intron 1 of 25)	12	71889730	71992325	102596	1	ENSMUSG00000034574	3271	Daam1	MGI Symbol	protein_coding	dishevelled associated activator of morphogenesis 1 [Source:MGI Symbol;Acc:MGI:1914596]	DISHEVELED ASSOCIATED ACTIVATOR OF MORPHOGENESIS 1
DMR_24	1	33725001	33726000	1000	5.8331e-07	7.49774e-05	-17.6991	3' UTR	1	33720407	33742561	22155	1	ENSMUSG00000004768	4594	Rab23	MGI Symbol	protein_coding	RAB23, member RAS oncogene family [Source:MGI Symbol;Acc:MGI:99833]	RAS RELATED RAB 23 PRECURSOR
DMR_2241	11	4907001	4908000	1000	2.04488e-07	3.16603e-05	-17.6991	Intron (ENSMUST00000101615/ENSMUSG00000034274, intron 6 of 18)	11	4902212	4918225	16014	1	ENSMUSG00000034274	4789	Thoc5	MGI Symbol	protein_coding	THO complex 5 [Source:MGI Symbol;Acc:MGI:1351333]	THO COMPLEX SUBUNIT 5 HOMOLOG
DMR_622	3	102231001	102232000	1000	0.000102249	0.00433208	-17.6814	Distal Intergenic	3	102249669	102250265	597	1	ENSMUSG00000105151	-17669	Gm43241	MGI Symbol	lincRNA	predicted gene 43241 [Source:MGI Symbol;Acc:MGI:5663378]
DMR_2951	14	78676001	78677000	1000	0.00010888	0.00453638	-17.6715	Intron (ENSMUST00000226342/ENSMUSG00000034731, intron 2 of 29)	14	78598060	78651744	53685	2	ENSMUSG00000034731	-24257	Dgkh	MGI Symbol	protein_coding	diacylglycerol kinase, eta [Source:MGI Symbol;Acc:MGI:2444188]	DIACYLGLYCEROL KINASE ETA DAG KINASE ETA EC_2.7.1.107 DIGLYCERIDE KINASE ETA DGK ETA
DMR_2531	12	29354001	29355000	1000	0.00631535	0.0816583	-17.6532	Distal Intergenic	12	29316915	29317568	654	2	ENSMUSG00000112776	-36433	Gm6989	MGI Symbol	processed_pseudogene	predicted gene 6989 [Source:MGI Symbol;Acc:MGI:3645400]
DMR_281	2	19345001	19346000	1000	2.83445e-05	0.00162696	-17.6397	Promoter (<=1kb)	2	19344937	19348936	4000	1	ENSMUSG00000087674	64	4930447M23Rik	MGI Symbol	lincRNA	RIKEN cDNA 4930447M23 gene [Source:MGI Symbol;Acc:MGI:1918902]
DMR_3379	17	87852001	87853000	1000	1.79719e-05	0.00113442	-17.639	Distal Intergenic	17	87825073	87838997	13925	1	ENSMUSG00000117466	26928	Gm50039	MGI Symbol	lincRNA	predicted gene, 50039 [Source:MGI Symbol;Acc:MGI:6275346]
DMR_3421	18	36421001	36422000	1000	0.000460032	0.0131534	-17.6332	Intron (ENSMUST00000025204/ENSMUSG00000024346, intron 3 of 3)	18	36404205	36451244	47040	2	ENSMUSG00000024346	29244	Pfdn1	MGI Symbol	protein_coding	prefoldin 1 [Source:MGI Symbol;Acc:MGI:1914449]	PREFOLDIN SUBUNIT 1
DMR_631	3	108416001	108417000	1000	0.00235036	0.0421143	-17.63	Promoter (<=1kb)	3	108390851	108415552	24702	2	ENSMUSG00000068740	-449	Celsr2	MGI Symbol	protein_coding	cadherin, EGF LAG seven-pass G-type receptor 2 [Source:MGI Symbol;Acc:MGI:1858235]
DMR_400	2	121408001	121409000	1000	6.31247e-08	1.17405e-05	-17.5926	Intron (ENSMUST00000154604/ENSMUSG00000033486, intron 4 of 8)	2	121405241	121405473	233	1	ENSMUSG00000033486	2760	Catsper2	MGI Symbol	protein_coding	cation channel, sperm associated 2 [Source:MGI Symbol;Acc:MGI:2387404]
DMR_1342	6	96079001	96080000	1000	0.00338761	0.0539269	-17.5862	Distal Intergenic	6	96113154	96657198	544045	1	ENSMUSG00000059187	-33154	Tafa1	MGI Symbol	protein_coding	TAFA chemokine like family member 1 [Source:MGI Symbol;Acc:MGI:2443695]
DMR_1386	6	119511001	119512000	1000	0.000852607	0.0204286	-17.5833	Intron (ENSMUST00000178696/ENSMUSG00000030170, intron 1 of 4)	6	119479668	119482630	2963	1	ENSMUSG00000030170	31333	Wnt5b	MGI Symbol	protein_coding	wingless-type MMTV integration site family, member 5B [Source:MGI Symbol;Acc:MGI:98959]	WNT
DMR_3194	16	64855001	64856000	1000	8.71297e-10	3.06592e-07	-17.5824	5' UTR	16	64852702	64855986	3285	1	ENSMUSG00000054604	2299	Cggbp1	MGI Symbol	protein_coding	CGG triplet repeat binding protein 1 [Source:MGI Symbol;Acc:MGI:2146370]	CGG TRIPLET REPEAT BINDING 1 CGG BINDING 1.20 KDA CGG BINDING P20 CGGBP DNA BINDING
DMR_3444	18	54074001	54075000	1000	8.82204e-08	1.57238e-05	-17.5811	Distal Intergenic	18	54030699	54031308	610	2	ENSMUSG00000117769	-42693	Gm8594	MGI Symbol	processed_pseudogene	predicted gene 8594 [Source:MGI Symbol;Acc:MGI:3643421]
DMR_185	1	156657001	156658000	1000	0.00847963	0.0991488	-17.5526	Intron (ENSMUST00000156861/ENSMUSG00000060519, intron 4 of 5)	1	156655672	156658458	2787	2	ENSMUSG00000060519	458	Tor3a	MGI Symbol	protein_coding	torsin family 3, member A [Source:MGI Symbol;Acc:MGI:1353652]	TORSIN FAMILY MEMBER A
DMR_1481	7	34830001	34831000	1000	0.00223338	0.0406287	-17.5392	Distal Intergenic	7	34675819	34812711	136893	2	ENSMUSG00000060402	-17290	Chst8	MGI Symbol	protein_coding	carbohydrate sulfotransferase 8 [Source:MGI Symbol;Acc:MGI:1916197]	CARBOHYDRATE SULFOTRANSFERASE 8 EC_2.8.2.- GALNAC 4 O SULFOTRANSFERASE 1 GALNAC 4 ST1 GALNAC4ST 1 N ACETYLGALACTOSAMINE 4 O SULFOTRANSFERASE 1
DMR_1301	6	60218001	60219000	1000	0.00342962	0.0543779	-17.5123	Distal Intergenic	6	60250792	60250910	119	1	ENSMUSG00000064515	-31792	n-R5s162	MGI Symbol	rRNA	nuclear encoded rRNA 5S 162 [Source:MGI Symbol;Acc:MGI:4422026]
DMR_1017	5	53626001	53627000	1000	0.000863876	0.0206263	-17.4965	Intron (ENSMUST00000201991/ENSMUSG00000039191, intron 2 of 6)	5	53625077	53642065	16989	1	ENSMUSG00000039191	924	Rbpj	MGI Symbol	protein_coding	recombination signal binding protein for immunoglobulin kappa J region [Source:MGI Symbol;Acc:MGI:96522]
DMR_450	2	156490001	156491000	1000	0.000522827	0.014364	-17.4806	Intron (ENSMUST00000103137/ENSMUSG00000027624, intron 2 of 22)	2	156475534	156543212	67679	1	ENSMUSG00000027624	14467	Epb41l1	MGI Symbol	protein_coding	erythrocyte membrane protein band 4.1 like 1 [Source:MGI Symbol;Acc:MGI:103010]	UNKNOWN
DMR_300	2	30496001	30497000	1000	0.00386363	0.0588338	-17.4768	Distal Intergenic	2	30471537	30474219	2683	2	ENSMUSG00000089762	-21782	Ier5l	MGI Symbol	protein_coding	immediate early response 5-like [Source:MGI Symbol;Acc:MGI:1919750]	IMMEDIATE EARLY RESPONSE GENE
DMR_2400	11	97533001	97534000	1000	7.45639e-07	9.08833e-05	-17.4667	Exon (ENSMUST00000238233/ENSMUSG00000038453, exon 4 of 15)	11	97509340	97536945	27606	2	ENSMUSG00000038453	2945	Srcin1	MGI Symbol	protein_coding	SRC kinase signaling inhibitor 1 [Source:MGI Symbol;Acc:MGI:1933179]	SRC KINASE SIGNALING INHIBITOR 1 SNAP 25 INTERACTING SNIP P130CAS ASSOCIATED P140CAP
DMR_3173	16	37287001	37288000	1000	0.00741351	0.0907919	-17.4634	Intron (ENSMUST00000114787/ENSMUSG00000022829, intron 7 of 27)	16	37352752	37352991	240	1	ENSMUSG00000022829	-64752	Stxbp5l	MGI Symbol	protein_coding	syntaxin binding protein 5-like [Source:MGI Symbol;Acc:MGI:2443815]	LETHAL 2 GIANT LARVAE HOMOLOG
DMR_1455	7	19092001	19093000	1000	0.00127771	0.0274317	-17.4565	Promoter (<=1kb)	7	19092218	19093771	1554	1	ENSMUSG00000030409	0	Dmpk	MGI Symbol	protein_coding	dystrophia myotonica-protein kinase [Source:MGI Symbol;Acc:MGI:94906]	MYOTONIN KINASE MT PK EC_2.7.11.1 DM KINASE DMK DMPK MYOTONIC DYSTROPHY KINASE
DMR_2163	10	80937001	80938000	1000	0.000176022	0.00647369	-17.4508	Distal Intergenic	10	80930812	80931759	948	1	ENSMUSG00000015312	6189	Gadd45b	MGI Symbol	protein_coding	growth arrest and DNA-damage-inducible 45 beta [Source:MGI Symbol;Acc:MGI:107776]	GROWTH ARREST AND DNA DAMAGE INDUCIBLE GADD45
DMR_697	4	8837001	8838000	1000	0.000433285	0.0126323	-17.4487	Promoter (2-3kb)	4	8840322	8844721	4400	1	ENSMUSG00000041235	-2322	Chd7	MGI Symbol	protein_coding	chromodomain helicase DNA binding protein 7 [Source:MGI Symbol;Acc:MGI:2444748]	HELICASE
DMR_2745	13	48337001	48338000	1000	0.0037107	0.0572547	-17.4327	Distal Intergenic	13	48312670	48314251	1582	1	ENSMUSG00000114881	24331	Gm8588	MGI Symbol	processed_pseudogene	predicted gene 8588 [Source:MGI Symbol;Acc:MGI:3646798]
DMR_1352	6	103345001	103346000	1000	3.28555e-05	0.00181774	-17.401	Distal Intergenic	6	103279550	103279986	437	2	ENSMUSG00000108296	-65015	Gm44295	MGI Symbol	processed_pseudogene	predicted gene, 44295 [Source:MGI Symbol;Acc:MGI:5690687]
DMR_3000	15	10592001	10593000	1000	0.000304143	0.00977961	-17.3633	Exon (ENSMUST00000090339/ENSMUSG00000022246, exon 8 of 18)	15	10592133	10600087	7955	2	ENSMUSG00000022246	7087	Rai14	MGI Symbol	protein_coding	retinoic acid induced 14 [Source:MGI Symbol;Acc:MGI:1922896]
DMR_1292	6	51414001	51415000	1000	0.0073986	0.0906661	-17.3469	Distal Intergenic	6	51400966	51402219	1254	2	ENSMUSG00000108236	-11782	0610033M10Rik	MGI Symbol	lincRNA	RIKEN cDNA 0610033M10 gene [Source:MGI Symbol;Acc:MGI:1921343]
DMR_3239	17	8481001	8482000	1000	1.79105e-08	4.02439e-06	-17.3469	Distal Intergenic	17	8525372	8981671	456300	1	ENSMUSG00000023868	-43372	Pde10a	MGI Symbol	protein_coding	phosphodiesterase 10A [Source:MGI Symbol;Acc:MGI:1345143]	CAMP AND CAMP INHIBITED CGMP 3' 5' CYCLIC PHOSPHODIESTERASE 10A
DMR_3279	17	28345001	28346000	1000	0.00607347	0.0796519	-17.3444	Intron (ENSMUST00000154873/ENSMUSG00000002249, intron 1 of 12)	17	28331671	28350346	18676	2	ENSMUSG00000002249	4346	Tead3	MGI Symbol	protein_coding	TEA domain family member 3 [Source:MGI Symbol;Acc:MGI:109241]	TRANSCRIPTIONAL ENHANCER FACTOR TEF TEA DOMAIN FAMILY MEMBER TEAD
DMR_394	2	119314001	119315000	1000	0.000875636	0.020803	-17.3411	Distal Intergenic	2	119321187	119325543	4357	2	ENSMUSG00000074912	10543	Gm14207	MGI Symbol	processed_transcript	predicted gene 14207 [Source:MGI Symbol;Acc:MGI:3649550]
DMR_2539	12	32891001	32892000	1000	2.78708e-06	0.000264459	-17.3333	Distal Intergenic	12	32878305	32880411	2107	1	ENSMUSG00000112166	12696	Gm47948	MGI Symbol	lincRNA	predicted gene, 47948 [Source:MGI Symbol;Acc:MGI:6097217]
DMR_3389	18	8559001	8560000	1000	2.34545e-09	7.1495e-07	-17.3303	Distal Intergenic	18	8679051	8679292	242	1	ENSMUSG00000117424	-119051	Gm35232	MGI Symbol	processed_pseudogene	predicted gene, 35232 [Source:MGI Symbol;Acc:MGI:5594391]
DMR_2567	12	60442001	60443000	1000	0.000617391	0.0161757	-17.2868	Distal Intergenic	12	60423407	60424136	730	2	ENSMUSG00000112840	-17865	Gm20049	MGI Symbol	processed_pseudogene	predicted gene, 20049 [Source:MGI Symbol;Acc:MGI:5012234]
DMR_2905	14	48542001	48543000	1000	6.91233e-06	0.000544684	-17.2843	Intron (ENSMUST00000227146/ENSMUSG00000115756, intron 3 of 3)	14	48538359	48557815	19457	1	ENSMUSG00000115725	3642	4930572G02Rik	MGI Symbol	lincRNA	RIKEN cDNA 4930572G02 gene [Source:MGI Symbol;Acc:MGI:1923193]
DMR_1264	6	30204001	30205000	1000	0.000448029	0.0129289	-17.277	Distal Intergenic	6	30172893	30175126	2234	1	ENSMUSG00000103108	31108	Rncr4	MGI Symbol	lincRNA	retina expressed non-coding RNA 4 [Source:MGI Symbol;Acc:MGI:5610274]
DMR_1355	6	108235001	108236000	1000	0.0016611	0.0329824	-17.2662	Intron (ENSMUST00000032192/ENSMUSG00000030102, intron 2 of 61)	6	108252958	108393000	140043	1	ENSMUSG00000030102	-16958	Itpr1	MGI Symbol	protein_coding	inositol 1,4,5-trisphosphate receptor 1 [Source:MGI Symbol;Acc:MGI:96623]
DMR_298	2	30125001	30126000	1000	0.00770175	0.0930663	-17.2602	Promoter (<=1kb)	2	30105308	30124585	19278	2	ENSMUSG00000039686	-416	Zer1	MGI Symbol	protein_coding	zyg-11 related, cell cycle regulator [Source:MGI Symbol;Acc:MGI:2442511]
DMR_641	3	119456001	119457000	1000	0.00036197	0.0110765	-17.2348	Distal Intergenic	3	119638744	119638874	131	2	ENSMUSG00000087806	181874	Gm23432	MGI Symbol	snoRNA	predicted gene, 23432 [Source:MGI Symbol;Acc:MGI:5453209]
DMR_3098	15	89416001	89417000	1000	0.00147359	0.0303151	-17.2106	3' UTR	15	89418765	89421401	2637	2	ENSMUSG00000078937	4401	Cpt1b	MGI Symbol	protein_coding	carnitine palmitoyltransferase 1b, muscle [Source:MGI Symbol;Acc:MGI:1098297]	CARNITINE O PALMITOYLTRANSFERASE EC_2.3.1.21 CARNITINE PALMITOYLTRANSFERASE CPT
DMR_3210	16	85086001	85087000	1000	3.05268e-05	0.00171698	-17.2043	Intron (ENSMUST00000227723/ENSMUSG00000022892, intron 3 of 17)	16	85080111	85083392	3282	1	ENSMUSG00000022892	5890	App	MGI Symbol	protein_coding	amyloid beta (A4) precursor protein [Source:MGI Symbol;Acc:MGI:88059]	AMYLOID BETA PRECURSOR APP ALZHEIMER DISEASE AMYLOID AMYLOID PRECURSOR AMYLOID BETA [CONTAINS N APP; SOLUBLE APP ALPHA S APP ALPHA ; SOLUBLE APP BETA S APP BETA ; C99 BETA SECRETASE C TERMINAL FRAGMENT BETA CTF ; AMYLOID BETA 42 ABETA42 BETA APP42 ; AMYLOID BETA 40 ABETA40 BETA APP40 ; C83 ALPHA SECRETASE C TERMINAL FRAGMENT ALPHA CTF ; P3 42 ; P3 40 ; C80; GAMMA SECRETASE C TERMINAL FRAGMENT 59 …
DMR_1462	7	24376001	24377000	1000	0.00110683	0.0247669	-17.1579	Intron (ENSMUST00000205428/ENSMUSG00000054342, intron 2 of 8)	7	24382170	24384789	2620	1	ENSMUSG00000054342	-5170	Kcnn4	MGI Symbol	protein_coding	potassium intermediate/small conductance calcium-activated channel, subfamily N, member 4 [Source:MGI Symbol;Acc:MGI:1277957]	SMALL CONDUCTANCE CALCIUM ACTIVATED POTASSIUM CHANNEL SKCA KCA2
DMR_2298	11	57612001	57613000	1000	0.00243343	0.0431431	-17.142	Distal Intergenic	11	57645442	57787514	142073	1	ENSMUSG00000020520	-32442	Galnt10	MGI Symbol	protein_coding	polypeptide N-acetylgalactosaminyltransferase 10 [Source:MGI Symbol;Acc:MGI:1890480]	POLYPEPTIDE N ACETYLGALACTOSAMINYLTRANSFERASE 10 EC_2.4.1.41 POLYPEPTIDE GALNAC TRANSFERASE 10 GALNAC T10 PP GANTASE 10 UDP ACETYLGALACTOSAMINYLTRANSFERASE 10 UDP GALNAC:POLYPEPTIDE N ACETYLGALACTOSAMINYLTRANSFERASE 10
DMR_2032	9	113629001	113630000	1000	0.000729922	0.0182388	-17.1406	Distal Intergenic	9	113636528	113642054	5527	2	ENSMUSG00000111364	12054	Gm36745	MGI Symbol	lincRNA	predicted gene, 36745 [Source:MGI Symbol;Acc:MGI:5595904]
DMR_2076	10	20076001	20077000	1000	0.00265613	0.0458204	-17.137	5' UTR	10	20099525	20105437	5913	1	ENSMUSG00000071369	-22525	Map3k5	MGI Symbol	protein_coding	mitogen-activated protein kinase kinase kinase 5 [Source:MGI Symbol;Acc:MGI:1346876]	MITOGEN ACTIVATED KINASE KINASE KINASE 5 EC_2.7.11.25 APOPTOSIS SIGNAL REGULATING KINASE 1 ASK 1 MAPK/ERK KINASE KINASE 5 MEK KINASE 5 MEKK 5
DMR_169	1	139669001	139670000	1000	0.00108706	0.024421	-17.1306	Promoter (1-2kb)	1	139671604	139671707	104	1	ENSMUSG00000096117	-1604	Gm26271	MGI Symbol	snRNA	predicted gene, 26271 [Source:MGI Symbol;Acc:MGI:5456048]
DMR_296	2	28538001	28539000	1000	0.00720721	0.0892079	-17.1126	Promoter (1-2kb)	2	28540726	28542902	2177	1	ENSMUSG00000026821	-1726	Ralgds	MGI Symbol	protein_coding	ral guanine nucleotide dissociation stimulator [Source:MGI Symbol;Acc:MGI:107485]	RAL GUANINE NUCLEOTIDE DISSOCIATION STIMULATOR RALGDS RAL GUANINE NUCLEOTIDE EXCHANGE FACTOR RALGEF
DMR_608	3	95696001	95697000	1000	0.0068382	0.0862431	-17.1123	Distal Intergenic	3	95676201	95687917	11717	2	ENSMUSG00000015850	-8084	Adamtsl4	MGI Symbol	protein_coding	ADAMTS-like 4 [Source:MGI Symbol;Acc:MGI:2389008]
DMR_828	4	133251001	133252000	1000	0.000244049	0.00827945	-17.1113	Promoter (<=1kb)	4	133250849	133252928	2080	1	ENSMUSG00000028862	152	Map3k6	MGI Symbol	protein_coding	mitogen-activated protein kinase kinase kinase 6 [Source:MGI Symbol;Acc:MGI:1855691]	MITOGEN ACTIVATED KINASE KINASE KINASE 6 EC_2.7.11.25 APOPTOSIS SIGNAL REGULATING KINASE 2
DMR_975	5	24372001	24373000	1000	2.30049e-08	5.01527e-06	-17.0976	Exon (ENSMUST00000115090/ENSMUSG00000028978, exon 12 of 25)	5	24364810	24384474	19665	1	ENSMUSG00000028978	7191	Nos3	MGI Symbol	protein_coding	nitric oxide synthase 3, endothelial cell [Source:MGI Symbol;Acc:MGI:97362]	NITRIC OXIDE SYNTHASE ENDOTHELIAL EC_1.14.13.39 CONSTITUTIVE NOS CNOS EC NOS ENDOTHELIAL NOS ENOS NOS TYPE III NOSIII
DMR_2520	12	27153001	27154000	1000	0.000560426	0.0150858	-17.0768	Exon (ENSMUST00000182473/ENSMUSG00000094002, exon 2 of 4)	12	27140796	27160311	19516	2	ENSMUSG00000094002	6311	Gm9866	MGI Symbol	lincRNA	predicted gene 9866 [Source:MGI Symbol;Acc:MGI:3643118]
DMR_2473	12	16679001	16680000	1000	2.00367e-09	6.26595e-07	-17.0677	Intron (ENSMUST00000223113/ENSMUSG00000114049, intron 2 of 3)	12	16673809	16675040	1232	2	ENSMUSG00000036523	-3961	Greb1	MGI Symbol	protein_coding	gene regulated by estrogen in breast cancer protein [Source:MGI Symbol;Acc:MGI:2149712]
DMR_695	4	5879001	5880000	1000	1.23196e-08	2.94559e-06	-17.0455	Intron (ENSMUST00000126564/ENSMUSG00000049119, intron 3 of 4)	4	5854516	5855487	972	2	ENSMUSG00000049119	-23514	Fam110b	MGI Symbol	protein_coding	family with sequence similarity 110, member B [Source:MGI Symbol;Acc:MGI:1916593]	UNKNOWN
DMR_666	3	137616001	137617000	1000	0.00642323	0.0826042	-17.0213	Distal Intergenic	3	137621474	137621593	120	1	ENSMUSG00000080330	-4474	Gm22468	MGI Symbol	miRNA	predicted gene, 22468 [Source:MGI Symbol;Acc:MGI:5452245]
DMR_3451	18	56502001	56503000	1000	0.000137178	0.00538182	-17.007	3' UTR	18	56518240	56519380	1141	1	ENSMUSG00000118186	-15240	Gm8642	MGI Symbol	processed_pseudogene	predicted gene 8642 [Source:MGI Symbol;Acc:MGI:3647457]
DMR_746	4	72198001	72199000	1000	0.000135361	0.00533258	-17.0044	Promoter (<=1kb)	4	72117810	72199092	81283	2	ENSMUSG00000008305	92	Tle1	MGI Symbol	protein_coding	transducin-like enhancer of split 1 [Source:MGI Symbol;Acc:MGI:104636]
DMR_2963	14	93269001	93270000	1000	0.00022727	0.00785571	-17	Intron (ENSMUST00000195826/ENSMUSG00000055421, intron 4 of 4)	14	93311137	93313156	2020	1	ENSMUSG00000055421	-41137	Pcdh9	MGI Symbol	protein_coding	protocadherin 9 [Source:MGI Symbol;Acc:MGI:1306801]	PROTOCADHERIN 9 PRECURSOR
DMR_561	3	50740001	50741000	1000	0.00333915	0.0534208	-16.9928	Distal Intergenic	3	50679698	50683401	3704	2	ENSMUSG00000104281	-56600	Gm37461	MGI Symbol	TEC	predicted gene, 37461 [Source:MGI Symbol;Acc:MGI:5610689]
DMR_312	2	33627001	33628000	1000	8.67999e-07	0.000103167	-16.9918	Intron (ENSMUST00000041730/ENSMUSG00000038765, intron 2 of 7)	2	33567156	33632283	65128	2	ENSMUSG00000038765	4283	Lmx1b	MGI Symbol	protein_coding	LIM homeobox transcription factor 1 beta [Source:MGI Symbol;Acc:MGI:1100513]	LIM HOMEOBOX TRANSCRIPTION FACTOR 1 BETA LIM/HOMEOBOX 1 2 LMX 1 2 LIM/HOMEOBOX LMX1B
DMR_2041	9	117264001	117265000	1000	0.00723015	0.089389	-16.9872	Intron (ENSMUST00000164018/ENSMUSG00000039607, intron 2 of 14)	9	117252536	117254696	2161	1	ENSMUSG00000039607	11465	Rbms3	MGI Symbol	protein_coding	RNA binding motif, single stranded interacting protein [Source:MGI Symbol;Acc:MGI:2444477]	RNA BINDING MOTIF SINGLE STRANDED INTERACTING 3
DMR_854	4	138218001	138219000	1000	0.00680388	0.0860218	-16.9715	Intron (ENSMUST00000105827/ENSMUSG00000028759, intron 1 of 12)	4	138217294	138223550	6257	1	ENSMUSG00000028759	707	Hp1bp3	MGI Symbol	protein_coding	heterochromatin protein 1, binding protein 3 [Source:MGI Symbol;Acc:MGI:109369]	HETEROCHROMATIN 1 BINDING 3
DMR_2823	13	98700001	98701000	1000	0.00352697	0.0553677	-16.9583	Distal Intergenic	13	98686235	98694834	8600	2	ENSMUSG00000052485	-5167	Tmem171	MGI Symbol	protein_coding	transmembrane protein 171 [Source:MGI Symbol;Acc:MGI:2685751]	TRANSMEMBRANE 171
DMR_1521	7	63245001	63246000	1000	2.23005e-05	0.00134357	-16.9505	Distal Intergenic	7	63139425	63212569	73145	2	ENSMUSG00000030525	-32432	Chrna7	MGI Symbol	protein_coding	cholinergic receptor, nicotinic, alpha polypeptide 7 [Source:MGI Symbol;Acc:MGI:99779]	NEURONAL ACETYLCHOLINE RECEPTOR SUBUNIT ALPHA 7 PRECURSOR
DMR_2952	14	79096001	79097000	1000	0.00592502	0.0784242	-16.9414	Exon (ENSMUST00000040990/ENSMUSG00000058997, exon 34 of 45)	14	79105709	79105879	171	1	ENSMUSG00000058997	-8709	Vwa8	MGI Symbol	protein_coding	von Willebrand factor A domain containing 8 [Source:MGI Symbol;Acc:MGI:1919008]
DMR_1494	7	43476001	43477000	1000	3.54188e-06	0.000320514	-16.9398	Exon (ENSMUST00000107974/ENSMUSG00000013367, exon 5 of 8)	7	43474186	43478233	4048	2	ENSMUSG00000013367	1233	Iglon5	MGI Symbol	protein_coding	IgLON family member 5 [Source:MGI Symbol;Acc:MGI:2686277]	IGLON FAMILY MEMBER 5 PRECURSOR
DMR_3416	18	34382001	34383000	1000	0.000406115	0.0120534	-16.9284	Distal Intergenic	18	34357092	34374070	16979	2	ENSMUSG00000005873	-7931	Reep5	MGI Symbol	protein_coding	receptor accessory protein 5 [Source:MGI Symbol;Acc:MGI:1270152]	RECEPTOR EXPRESSION ENHANCING 5 POLYPOSIS LOCUS 1
DMR_495	2	170029001	170030000	1000	0.00559849	0.0756077	-16.9165	Intron (ENSMUST00000123300/ENSMUSG00000047907, intron 1 of 1)	2	169962015	169963187	1173	2	ENSMUSG00000047907	-65814	Tshz2	MGI Symbol	protein_coding	teashirt zinc finger family member 2 [Source:MGI Symbol;Acc:MGI:2153084]	TEASHIRT HOMOLOG
DMR_2994	15	7081001	7082000	1000	0.000552643	0.0149216	-16.9161	Distal Intergenic	15	7090614	7164566	73953	1	ENSMUSG00000054263	-8614	Lifr	MGI Symbol	protein_coding	LIF receptor alpha [Source:MGI Symbol;Acc:MGI:96788]	LEUKEMIA INHIBITORY FACTOR RECEPTOR PRECURSOR LIF RECEPTOR LIF R CD118 ANTIGEN
DMR_1586	7	113156001	113157000	1000	0.00158108	0.031893	-16.9007	Distal Intergenic	7	113100168	113142023	41856	2	ENSMUSG00000110009	-13978	4930543E12Rik	MGI Symbol	lincRNA	RIKEN cDNA 4930543E12 gene [Source:MGI Symbol;Acc:MGI:1922489]
DMR_37	1	40697001	40698000	1000	0.000102811	0.00434784	-16.8925	Promoter (<=1kb)	1	40691442	40697636	6195	2	ENSMUSG00000103679	0	Gm37623	MGI Symbol	antisense	predicted gene, 37623 [Source:MGI Symbol;Acc:MGI:5610851]
DMR_2387	11	94942001	94943000	1000	0.00451868	0.0655117	-16.8894	Promoter (2-3kb)	11	94945368	94946029	662	1	ENSMUSG00000001506	-2368	Col1a1	MGI Symbol	protein_coding	collagen, type I, alpha 1 [Source:MGI Symbol;Acc:MGI:88467]	COLLAGEN ALPHA 1 I CHAIN ALPHA 1 TYPE I COLLAGEN
DMR_2379	11	88073001	88074000	1000	0.00838858	0.0984151	-16.8615	Promoter (<=1kb)	11	88073588	88084729	11142	1	ENSMUSG00000018377	0	Vezf1	MGI Symbol	protein_coding	vascular endothelial zinc finger 1 [Source:MGI Symbol;Acc:MGI:1313291]	VASCULAR ENDOTHELIAL ZINC FINGER 1 TRANSCRIPTION FACTOR DB1 ZINC FINGER 161
DMR_2324	11	66193001	66194000	1000	0.0025993	0.0451666	-16.8552	Intron (ENSMUST00000144922/ENSMUSG00000084967, intron 1 of 2)	11	66158752	66168551	9800	2	ENSMUSG00000084967	-24450	Gm12296	MGI Symbol	processed_transcript	predicted gene 12296 [Source:MGI Symbol;Acc:MGI:3711946]
DMR_2974	14	113819001	113820000	1000	1.9723e-05	0.00122091	-16.8495	Distal Intergenic	14	113902027	113902746	720	1	ENSMUSG00000115269	-82027	Gm5209	MGI Symbol	processed_pseudogene	predicted gene 5209 [Source:MGI Symbol;Acc:MGI:3645093]
DMR_1197	5	140625001	140626000	1000	0.00453774	0.065709	-16.8161	3' UTR	5	140623084	140627287	4204	2	ENSMUSG00000036565	1287	Ttyh3	MGI Symbol	protein_coding	tweety family member 3 [Source:MGI Symbol;Acc:MGI:1925589]
DMR_361	2	80091001	80092000	1000	0.00126221	0.0272165	-16.7964	Intron (ENSMUST00000102655/ENSMUSG00000059173, intron 1 of 14)	2	79834454	80128834	294381	2	ENSMUSG00000059173	36834	Pde1a	MGI Symbol	protein_coding	phosphodiesterase 1A, calmodulin-dependent [Source:MGI Symbol;Acc:MGI:1201792]	CALCIUM/CALMODULIN DEPENDENT 3' 5' CYCLIC NUCLEOTIDE PHOSPHODIESTERASE 1A CAM PDE 1A EC_3.1.4.17.61 KDA CAM PDE
DMR_1966	9	73021001	73022000	1000	0.00683336	0.0862405	-16.7923	Promoter (1-2kb)	9	73017611	73019204	1594	2	ENSMUSG00000079469	-1797	Pigb	MGI Symbol	protein_coding	phosphatidylinositol glycan anchor biosynthesis, class B [Source:MGI Symbol;Acc:MGI:1891825]
DMR_3435	18	46768001	46769000	1000	0.000114885	0.00473164	-16.7817	Promoter (2-3kb)	18	46771325	46773071	1747	1	ENSMUSG00000117372	-2325	Gm49972	MGI Symbol	TEC	predicted gene, 49972 [Source:MGI Symbol;Acc:MGI:6275243]
DMR_3045	15	62178001	62179000	1000	0.0011044	0.0247259	-16.779	Promoter (<=1kb)	15	62178175	62250975	72801	1	ENSMUSG00000097039	0	Pvt1	MGI Symbol	lincRNA	Pvt1 oncogene [Source:MGI Symbol;Acc:MGI:97824]
DMR_2696	13	20045001	20046000	1000	0.00540872	0.07384	-16.7766	Distal Intergenic	13	20090596	20264007	173412	1	ENSMUSG00000041112	-44596	Elmo1	MGI Symbol	protein_coding	engulfment and cell motility 1 [Source:MGI Symbol;Acc:MGI:2153044]	ENGULFMENT AND CELL MOTILITY 1 CED 12 HOMOLOG
DMR_1853	8	125791001	125792000	1000	0.000603299	0.0159044	-16.751	Intron (ENSMUST00000047239/ENSMUSG00000060212, intron 23 of 33)	8	125751511	125774128	22618	2	ENSMUSG00000060212	-16873	Pcnx2	MGI Symbol	protein_coding	pecanex homolog 2 [Source:MGI Symbol;Acc:MGI:2445010]
DMR_3040	15	58464001	58465000	1000	0.00484152	0.0686114	-16.7505	Distal Intergenic	15	58442733	58449978	7246	1	ENSMUSG00000037119	21268	Fam91a1	MGI Symbol	protein_coding	family with sequence similarity 91, member A1 [Source:MGI Symbol;Acc:MGI:1277178]
DMR_3069	15	79420001	79421000	1000	1.38325e-08	3.24308e-06	-16.7419	Exon (ENSMUST00000117786/ENSMUSG00000022433, exon 8 of 11)	15	79419149	79421315	2167	2	ENSMUSG00000022433	315	Csnk1e	MGI Symbol	protein_coding	casein kinase 1, epsilon [Source:MGI Symbol;Acc:MGI:1351660]	CASEIN KINASE I DELTA CKI DELTA CKID EC_2.7.11.1
DMR_3460	18	61664001	61665000	1000	0.00733191	0.0901747	-16.7375	Intron (ENSMUST00000182244/ENSMUSG00000097324, intron 1 of 3)	18	61649625	61665490	15866	2	ENSMUSG00000097324	490	Carmn	MGI Symbol	lincRNA	cardiac mesoderm enhancer-associated non-coding RNA [Source:MGI Symbol;Acc:MGI:4439832]
DMR_1335	6	90337001	90338000	1000	0.000228961	0.00790085	-16.71	Exon (ENSMUST00000046128/ENSMUSG00000034456, exon 3 of 20)	6	90333289	90364546	31258	1	ENSMUSG00000034456	3712	Uroc1	MGI Symbol	protein_coding	urocanase domain containing 1 [Source:MGI Symbol;Acc:MGI:2385332]	UROCANATE HYDRATASE UROCANASE EC_4.2.1.49 IMIDAZOLONEPROPIONATE HYDROLASE
DMR_2571	12	69158001	69159000	1000	3.04246e-85	4.161e-81	-16.707	Promoter (<=1kb)	12	69158358	69159054	697	2	ENSMUSG00000034892	54	Rps29	MGI Symbol	protein_coding	ribosomal protein S29 [Source:MGI Symbol;Acc:MGI:107681]	RIBOSOMAL S29
DMR_2595	12	74272001	74273000	1000	2.35865e-05	0.00140414	-16.7024	3' UTR	12	74284242	74295927	11686	1	ENSMUSG00000071265	-11242	1700086L19Rik	MGI Symbol	transcribed_unitary_pseudogene	RIKEN cDNA 1700086L19 gene [Source:MGI Symbol;Acc:MGI:1921534]
DMR_2761	13	53208001	53209000	1000	0.00194089	0.0367694	-16.6981	Intron (ENSMUST00000130235/ENSMUSG00000021464, intron 1 of 8)	13	53131960	53275658	143699	2	ENSMUSG00000021464	66658	Ror2	MGI Symbol	protein_coding	receptor tyrosine kinase-like orphan receptor 2 [Source:MGI Symbol;Acc:MGI:1347521]	TYROSINE KINASE TRANSMEMBRANE RECEPTOR PRECURSOR NEUROTROPHIC TYROSINE KINASE RECEPTOR RELATED
DMR_324	2	45903001	45904000	1000	0.000813782	0.0197256	-16.6961	Distal Intergenic	2	45809472	45810470	999	1	ENSMUSG00000083807	93529	Gm13466	MGI Symbol	processed_pseudogene	predicted gene 13466 [Source:MGI Symbol;Acc:MGI:3649597]
DMR_1990	9	95582001	95583000	1000	3.746e-18	6.5682e-15	-16.6837	Distal Intergenic	9	95559657	95568023	8367	1	ENSMUSG00000064225	22344	Paqr9	MGI Symbol	protein_coding	progestin and adipoQ receptor family member IX [Source:MGI Symbol;Acc:MGI:1922802]	MEMBRANE RECEPTOR EPSILON MPR EPSILON MEMBRANE PROGESTERONE P4 RECEPTOR EPSILON MEMBRANE RECEPTOR EPSILON PROGESTERONE AND ADIPOQ RECEPTOR FAMILY MEMBER 9 PROGESTIN AND ADIPOQ RECEPTOR FAMILY MEMBER 9 PROGESTIN AND ADIPOQ RECEPTOR FAMILY MEMBER IX
DMR_1284	6	39660001	39661000	1000	0.00403239	0.0605808	-16.6667	Exon (ENSMUST00000002487/ENSMUSG00000002413, exon 8 of 22)	6	39651579	39665079	13501	2	ENSMUSG00000002413	4079	Braf	MGI Symbol	protein_coding	Braf transforming gene [Source:MGI Symbol;Acc:MGI:88190]
DMR_1880	9	24468001	24469000	1000	4.05336e-05	0.00215479	-16.6667	Intron (ENSMUST00000115277/ENSMUSG00000043067, intron 7 of 22)	9	24411776	24487914	76139	2	ENSMUSG00000043067	18914	Dpy19l1	MGI Symbol	protein_coding	dpy-19-like 1 (C. elegans) [Source:MGI Symbol;Acc:MGI:1915685]
DMR_3659	X	77954001	77955000	1000	0.000236202	0.00809089	-16.6667	Distal Intergenic	20	77919786	77925062	5277	2	ENSMUSG00000044121	-28939	5430402E10Rik	MGI Symbol	protein_coding	RIKEN cDNA 5430402E10 gene [Source:MGI Symbol;Acc:MGI:1918601]	PRECURSOR
DMR_331	2	51679001	51680000	1000	0.000102725	0.00434598	-16.6618	Intron (ENSMUST00000143870/ENSMUSG00000085014, intron 2 of 6)	2	51627511	51628408	898	1	ENSMUSG00000085014	51490	Gm13490	MGI Symbol	lincRNA	predicted gene 13490 [Source:MGI Symbol;Acc:MGI:3650821]
DMR_1388	6	120485001	120486000	1000	1.07256e-05	0.000765329	-16.6514	3' UTR	6	120488939	120493807	4869	2	ENSMUSG00000094626	7807	Tmem121b	MGI Symbol	protein_coding	transmembrane protein 121B [Source:MGI Symbol;Acc:MGI:2136977]	UNKNOWN
DMR_2119	10	56468001	56469000	1000	1.20445e-09	4.00467e-07	-16.6496	Intron (ENSMUST00000218830/ENSMUSG00000112833, intron 4 of 5)	10	56497341	56498094	754	1	ENSMUSG00000112833	-28341	Gm36595	MGI Symbol	lincRNA	predicted gene, 36595 [Source:MGI Symbol;Acc:MGI:5595754]
DMR_1070	5	100103001	100104000	1000	0.00474318	0.0676949	-16.6189	Intron (ENSMUST00000063192/ENSMUSG00000050640, intron 1 of 7)	5	100091897	100095273	3377	1	ENSMUSG00000050640	11104	Tmem150c	MGI Symbol	protein_coding	transmembrane protein 150C [Source:MGI Symbol;Acc:MGI:3041258]
DMR_1133	5	120376001	120377000	1000	0.00387963	0.0589899	-16.6177	Distal Intergenic	5	120339500	120345968	6469	2	ENSMUSG00000107141	-30033	Gm42654	MGI Symbol	lincRNA	predicted gene 42654 [Source:MGI Symbol;Acc:MGI:5662791]
DMR_506	2	174069001	174070000	1000	0.00175954	0.0342925	-16.6143	Distal Intergenic	2	174076308	174092433	16126	1	ENSMUSG00000027522	-6308	Stx16	MGI Symbol	protein_coding	syntaxin 16 [Source:MGI Symbol;Acc:MGI:1923396]
DMR_2329	11	68390001	68391000	1000	0.0043262	0.0635679	-16.6141	Promoter (2-3kb)	11	68385644	68387012	1369	2	ENSMUSG00000020902	-2989	Ntn1	MGI Symbol	protein_coding	netrin 1 [Source:MGI Symbol;Acc:MGI:105088]	NETRIN PRECURSOR
DMR_2695	13	18794001	18795000	1000	0.00101979	0.0233178	-16.6025	Exon (ENSMUST00000072961/ENSMUSG00000041236, exon 7 of 29)	13	18779843	18827655	47813	1	ENSMUSG00000041236	14158	Vps41	MGI Symbol	protein_coding	VPS41 HOPS complex subunit [Source:MGI Symbol;Acc:MGI:1929215]
DMR_3074	15	80334001	80335000	1000	1.09554e-06	0.000125518	-16.5986	Intron (ENSMUST00000160424/ENSMUSG00000022416, intron 4 of 36)	15	80287534	80395747	108214	1	ENSMUSG00000022416	46467	Cacna1i	MGI Symbol	protein_coding	calcium channel, voltage-dependent, alpha 1I subunit [Source:MGI Symbol;Acc:MGI:2178051]	VOLTAGE DEPENDENT T TYPE CALCIUM CHANNEL SUBUNIT ALPHA 1I VOLTAGE GATED CALCIUM CHANNEL SUBUNIT ALPHA CAV3 3
DMR_1847	8	125076001	125077000	1000	0.000548348	0.0148289	-16.5883	Intron (ENSMUST00000074562/ENSMUSG00000043051, intron 1 of 12)	8	125087987	125102878	14892	1	ENSMUSG00000043051	-10987	Disc1	MGI Symbol	protein_coding	disrupted in schizophrenia 1 [Source:MGI Symbol;Acc:MGI:2447658]	DISRUPTED IN SCHIZOPHRENIA 1
DMR_2293	11	53634001	53635000	1000	0.000167736	0.00624641	-16.5497	Promoter (<=1kb)	11	53631324	53634702	3379	2	ENSMUSG00000020383	0	Il13	MGI Symbol	protein_coding	interleukin 13 [Source:MGI Symbol;Acc:MGI:96541]	INTERLEUKIN 13 PRECURSOR IL 13
DMR_819	4	131138001	131139000	1000	0.00156651	0.0316709	-16.4876	Distal Intergenic	4	131239277	131239410	134	1	ENSMUSG00000088041	-100277	Gm25261	MGI Symbol	snoRNA	predicted gene, 25261 [Source:MGI Symbol;Acc:MGI:5455038]
DMR_849	4	137505001	137506000	1000	0.000141006	0.00550046	-16.4843	Intron (ENSMUST00000030547/ENSMUSG00000028763, intron 3 of 96)	4	137522459	137528897	6439	1	ENSMUSG00000028763	-16459	Hspg2	MGI Symbol	protein_coding	perlecan (heparan sulfate proteoglycan 2) [Source:MGI Symbol;Acc:MGI:96257]	BASEMENT MEMBRANE SPECIFIC HEPARAN SULFATE PROTEOGLYCAN CORE PRECURSOR HSPG [CONTAINS ENDOREPELLIN; LG3 PEPTIDE]
DMR_2291	11	52129001	52130000	1000	1.33909e-05	0.00090825	-16.4808	Distal Intergenic	11	52126746	52126836	91	1	ENSMUSG00000092870	2255	Mir3061	MGI Symbol	miRNA	microRNA 3061 [Source:MGI Symbol;Acc:MGI:4834233]
DMR_1282	6	39400001	39401000	1000	1.55909e-07	2.5526e-05	-16.4786	3' UTR	6	39399143	39404730	5588	2	ENSMUSG00000029922	3730	Mkrn1	MGI Symbol	protein_coding	makorin, ring finger protein, 1 [Source:MGI Symbol;Acc:MGI:1859353]	E3 UBIQUITIN LIGASE MAKORIN EC_2.3.2.27 RING TYPE E3 UBIQUITIN TRANSFERASE MAKORIN
DMR_1741	8	84550001	84551000	1000	7.29081e-05	0.00334829	-16.4761	Exon (ENSMUST00000238701/ENSMUSG00000034656, exon 17 of 49)	8	84547094	84554084	6991	1	ENSMUSG00000034656	2907	Cacna1a	MGI Symbol	protein_coding	calcium channel, voltage-dependent, P/Q type, alpha 1A subunit [Source:MGI Symbol;Acc:MGI:109482]
DMR_3498	18	83870001	83871000	1000	0.0026497	0.0457466	-16.4667	Distal Intergenic	18	83905796	83905942	147	1	ENSMUSG00000117826	-34796	Gm50420	MGI Symbol	processed_pseudogene	predicted gene, 50420 [Source:MGI Symbol;Acc:MGI:6303345]
DMR_204	1	169312001	169313000	1000	0.00140072	0.0292442	-16.4634	Distal Intergenic	1	169328529	169347632	19104	2	ENSMUSG00000103530	34632	Gm37839	MGI Symbol	lincRNA	predicted gene, 37839 [Source:MGI Symbol;Acc:MGI:5611067]
DMR_1920	9	52679001	52680000	1000	4.1417e-06	0.000362326	-16.4613	Promoter (<=1kb)	9	52673042	52679780	6739	2	ENSMUSG00000078307	0	AI593442	MGI Symbol	protein_coding	expressed sequence AI593442 [Source:MGI Symbol;Acc:MGI:2143099]	UNCHARACTERIZED PRECURSOR
DMR_1531	7	69488001	69489000	1000	5.15065e-06	0.000431633	-16.4567	Exon (ENSMUST00000207361/ENSMUSG00000109153, exon 2 of 3)	7	69485424	69490801	5378	2	ENSMUSG00000109153	1801	Gm38584	MGI Symbol	lincRNA	predicted gene, 38584 [Source:MGI Symbol;Acc:MGI:5621469]
DMR_414	2	130443001	130444000	1000	2.05095e-06	0.000207365	-16.4474	Promoter (<=1kb)	2	130443167	130443734	568	1	ENSMUSG00000027411	0	Vps16	MGI Symbol	protein_coding	VSP16 CORVET/HOPS core subunit [Source:MGI Symbol;Acc:MGI:2136772]	VACUOLAR SORTING ASSOCIATED 16 HOMOLOG
DMR_1080	5	106501001	106502000	1000	0.00281422	0.0476623	-16.4451	Exon (ENSMUST00000131029/ENSMUSG00000099061, exon 3 of 3)	5	106465800	106471007	5208	2	ENSMUSG00000099061	-29994	Gm28050	MGI Symbol	lincRNA	predicted gene, 28050 [Source:MGI Symbol;Acc:MGI:5547786]
DMR_3203	16	78730001	78731000	1000	4.38104e-05	0.00227389	-16.4384	Distal Intergenic	16	78757733	78758984	1252	1	ENSMUSG00000116730	-26733	4930403O18Rik	MGI Symbol	TEC	RIKEN cDNA 4930403O18 gene [Source:MGI Symbol;Acc:MGI:1921193]
DMR_1367	6	115053001	115054000	1000	0.00294417	0.0491085	-16.4267	Distal Intergenic	6	115024721	115037876	13156	2	ENSMUSG00000030316	-15125	Tamm41	MGI Symbol	protein_coding	TAM41 mitochondrial translocator assembly and maintenance homolog [Source:MGI Symbol;Acc:MGI:1916221]	PHOSPHATIDATE CYTIDYLYLTRANSFERASE MITOCHONDRIAL PRECURSOR EC_2.7.7.41 CDP DIACYLGLYCEROL SYNTHASE CDP DAG SYNTHASE MITOCHONDRIAL TRANSLOCATOR ASSEMBLY AND MAINTENANCE 41 HOMOLOG TAM41
DMR_2476	12	17009001	17010000	1000	6.18971e-14	6.47855e-11	-16.4213	Intron (ENSMUST00000095823/ENSMUSG00000071398, intron 2 of 4)	12	17007140	17011503	4364	2	ENSMUSG00000071398	1503	2410004P03Rik	MGI Symbol	protein_coding	RIKEN cDNA 2410004P03 gene [Source:MGI Symbol;Acc:MGI:1920917]
DMR_3315	17	46531001	46532000	1000	0.000689164	0.0175148	-16.4187	Intron (ENSMUST00000066026/ENSMUSG00000040327, intron 8 of 41)	17	46501800	46525756	23957	2	ENSMUSG00000040327	-5245	Cul9	MGI Symbol	protein_coding	cullin 9 [Source:MGI Symbol;Acc:MGI:1925559]
DMR_3588	19	49539001	49540000	1000	0.000124054	0.00500771	-16.3963	Distal Intergenic	19	49554018	49557406	3389	1	ENSMUSG00000117931	-14018	Gm50444	MGI Symbol	unprocessed_pseudogene	predicted gene, 50444 [Source:MGI Symbol;Acc:MGI:6303380]
DMR_2355	11	79307001	79308000	1000	0.000889329	0.0210721	-16.3878	Distal Intergenic	11	79296179	79296906	728	2	ENSMUSG00000055072	-10095	Gm9964	MGI Symbol	TEC	predicted gene 9964 [Source:MGI Symbol;Acc:MGI:3642605]
DMR_500	2	171695001	171696000	1000	0.000245506	0.00831981	-16.3793	Distal Intergenic	2	171958188	171962131	3944	2	ENSMUSG00000086823	266131	1700028P15Rik	MGI Symbol	processed_transcript	RIKEN cDNA 1700028P15 gene [Source:MGI Symbol;Acc:MGI:1922905]
DMR_2172	10	83612001	83613000	1000	0.00102075	0.0233293	-16.3655	Promoter (<=1kb)	10	83602767	83611881	9115	2	ENSMUSG00000020263	-120	Appl2	MGI Symbol	protein_coding	adaptor protein, phosphotyrosine interaction, PH domain and leucine zipper containing 2 [Source:MGI Symbol;Acc:MGI:2384914]
DMR_93	1	86537001	86538000	1000	2.15001e-05	0.00130493	-16.3502	Distal Intergenic	1	86526807	86530209	3403	1	ENSMUSG00000026238	10194	Ptma	MGI Symbol	protein_coding	prothymosin alpha [Source:MGI Symbol;Acc:MGI:97803]
DMR_1319	6	83026001	83027000	1000	0.00365943	0.0566923	-16.34	Promoter (<=1kb)	6	83026338	83030309	3972	1	ENSMUSG00000030041	0	M1ap	MGI Symbol	protein_coding	meiosis 1 associated protein [Source:MGI Symbol;Acc:MGI:1315200]
DMR_2591	12	73537001	73538000	1000	4.75016e-13	4.11172e-10	-16.3381	Distal Intergenic	12	73543402	73546392	2991	2	ENSMUSG00000034435	8392	Tmem30b	MGI Symbol	protein_coding	transmembrane protein 30B [Source:MGI Symbol;Acc:MGI:2442082]	CELL CYCLE CONTROL TRANSMEMBRANE
DMR_1380	6	118627001	118628000	1000	0.000126748	0.00508543	-16.3358	Promoter (<=1kb)	6	118614026	118627946	13921	2	ENSMUSG00000051331	0	Cacna1c	MGI Symbol	protein_coding	calcium channel, voltage-dependent, L type, alpha 1C subunit [Source:MGI Symbol;Acc:MGI:103013]	VOLTAGE DEPENDENT L TYPE CALCIUM CHANNEL SUBUNIT ALPHA 1C CALCIUM CHANNEL L TYPE ALPHA 1 POLYPEPTIDE 1 CARDIAC MUSCLE VOLTAGE GATED CALCIUM CHANNEL SUBUNIT ALPHA CAV1 2
DMR_1310	6	72071001	72072000	1000	0.00130977	0.027896	-16.3188	Distal Intergenic	6	72073052	72074153	1102	2	ENSMUSG00000108344	2153	Gm8952	MGI Symbol	processed_pseudogene	predicted gene 8952 [Source:MGI Symbol;Acc:MGI:3648959]
DMR_338	2	66717001	66718000	1000	0.000390757	0.011719	-16.3136	Intron (ENSMUST00000042792/ENSMUSG00000034810, intron 9 of 24)	2	66673425	66784914	111490	2	ENSMUSG00000034810	66914	Scn7a	MGI Symbol	protein_coding	sodium channel, voltage-gated, type VII, alpha [Source:MGI Symbol;Acc:MGI:102965]	SODIUM CHANNEL TYPE 7 SUBUNIT ALPHA VOLTAGE GATED SODIUM CHANNEL SUBUNIT ALPHA NAX SODIUM CHANNEL CARDIAC AND SKELETAL MUSCLE SUBUNIT ALPHA SODIUM CHANNEL TYPE VII SUBUNIT ALPHA
DMR_1609	7	130003001	130004000	1000	2.43011e-11	1.35839e-08	-16.2963	Distal Intergenic	7	130035094	130035203	110	1	ENSMUSG00000065763	-31094	Gm23847	MGI Symbol	snRNA	predicted gene, 23847 [Source:MGI Symbol;Acc:MGI:5453624]
DMR_602	3	94390001	94391000	1000	0.00550176	0.0747164	-16.2928	Exon (ENSMUST00000198793/ENSMUSG00000028150, exon 6 of 10)	3	94398517	94404501	5985	1	ENSMUSG00000028150	-7517	Rorc	MGI Symbol	protein_coding	RAR-related orphan receptor gamma [Source:MGI Symbol;Acc:MGI:104856]	NUCLEAR RECEPTOR ROR GAMMA NUCLEAR RECEPTOR RZR GAMMA NUCLEAR RECEPTOR SUBFAMILY 1 GROUP F MEMBER 3 RAR RELATED ORPHAN RECEPTOR C RETINOID RELATED ORPHAN RECEPTOR GAMMA
DMR_1118	5	117087001	117088000	1000	0.000309297	0.00988922	-16.281	Distal Intergenic	5	117094959	117098811	3853	2	ENSMUSG00000066900	10811	Suds3	MGI Symbol	protein_coding	suppressor of defective silencing 3 homolog (S. cerevisiae) [Source:MGI Symbol;Acc:MGI:1919204]
DMR_2983	14	121367001	121368000	1000	0.00107818	0.0242741	-16.2697	Intron (ENSMUST00000079817/ENSMUSG00000063410, intron 1 of 10)	14	121302289	121359868	57580	2	ENSMUSG00000063410	-7133	Stk24	MGI Symbol	protein_coding	serine/threonine kinase 24 [Source:MGI Symbol;Acc:MGI:2385007]	SERINE/THREONINE KINASE 24 EC_2.7.11.1 MAMMALIAN STE20 KINASE 3 MST 3 STE20 KINASE MST3 [CONTAINS SERINE/THREONINE KINASE KDA SUBUNIT MAMMALIAN STE20 KINASE 3 N TERMINAL MST3/N ; SERINE/THREONINE KINASE 24.12 KDA SUBUNIT MAMMALIAN STE20 KINASE 3 C TERMINAL MST3/C ]
DMR_116	1	93144001	93145000	1000	0.00297272	0.04944	-16.2675	Exon (ENSMUST00000027491/ENSMUSG00000026272, exon 9 of 11)	1	93139879	93145417	5539	1	ENSMUSG00000026272	4122	Agxt	MGI Symbol	protein_coding	alanine-glyoxylate aminotransferase [Source:MGI Symbol;Acc:MGI:1329033]	SERINE PYRUVATE AMINOTRANSFERASE SPT EC_2.6.1.51 ALANINE GLYOXYLATE AMINOTRANSFERASE AGT EC_2.6.1.- 44
DMR_2560	12	57565001	57566000	1000	1.03334e-07	1.80721e-05	-16.25	Intron (ENSMUST00000101398/ENSMUSG00000046782, intron 1 of 4)	12	57564113	57622112	58000	1	ENSMUSG00000046782	888	Ttc6	MGI Symbol	protein_coding	tetratricopeptide repeat domain 6 [Source:MGI Symbol;Acc:MGI:2684915]	UNCHARACTERIZED
DMR_2961	14	90973001	90974000	1000	4.36569e-07	5.94683e-05	-16.25	Distal Intergenic	14	91108179	91108292	114	2	ENSMUSG00000088746	134292	Gm23225	MGI Symbol	snoRNA	predicted gene, 23225 [Source:MGI Symbol;Acc:MGI:5453002]
DMR_1026	5	65994001	65995000	1000	0.00298522	0.0495595	-16.2489	Promoter (2-3kb)	5	65989090	65991112	2023	2	ENSMUSG00000054598	-2889	9130230L23Rik	MGI Symbol	protein_coding	RIKEN cDNA 9130230L23 gene [Source:MGI Symbol;Acc:MGI:3041166]
DMR_1268	6	31269001	31270000	1000	0.00190693	0.0363483	-16.2432	Intron (ENSMUST00000144612/ENSMUSG00000087380, intron 1 of 5)	6	31277848	31293220	15373	1	ENSMUSG00000087380	-7848	2210408F21Rik	MGI Symbol	processed_transcript	RIKEN cDNA 2210408F21 gene [Source:MGI Symbol;Acc:MGI:1920902]
DMR_156	1	132565001	132566000	1000	3.76638e-09	1.07613e-06	-16.232	3' UTR	1	132576324	132587140	10817	2	ENSMUSG00000026442	21140	Nfasc	MGI Symbol	protein_coding	neurofascin [Source:MGI Symbol;Acc:MGI:104753]
DMR_2725	13	39968001	39969000	1000	0.00286045	0.0481902	-16.2305	Distal Intergenic	13	39877035	39884381	7347	2	ENSMUSG00000114957	-83620	Gm47316	MGI Symbol	lincRNA	predicted gene, 47316 [Source:MGI Symbol;Acc:MGI:6096197]
DMR_2693	13	15478001	15479000	1000	0.00748101	0.0913458	-16.2246	5' UTR	13	15463980	15730026	266047	1	ENSMUSG00000021318	14021	Gli3	MGI Symbol	protein_coding	GLI-Kruppel family member GLI3 [Source:MGI Symbol;Acc:MGI:95729]
DMR_3612	X	10604001	10605000	1000	0.00301442	0.0498869	-16.2162	Distal Intergenic	20	10660522	10660998	477	1	ENSMUSG00000068200	-55522	Gm5931	MGI Symbol	processed_pseudogene	predicted pseudogene 5931 [Source:MGI Symbol;Acc:MGI:3647036]
DMR_1392	6	121425001	121426000	1000	1.67907e-13	1.60212e-10	-16.2124	Intron (ENSMUST00000129815/ENSMUSG00000040797, intron 2 of 13)	6	121372933	121473623	100691	2	ENSMUSG00000040797	47623	Iqsec3	MGI Symbol	protein_coding	IQ motif and Sec7 domain 3 [Source:MGI Symbol;Acc:MGI:2677208]	IQ MOTIF AND SEC7 DOMAIN CONTAINING 3
DMR_2577	12	70244001	70245000	1000	1.85842e-08	4.14401e-06	-16.2037	3' UTR	12	70251165	70275597	24433	1	ENSMUSG00000113694	-6165	Gm48747	MGI Symbol	antisense	predicted gene, 48747 [Source:MGI Symbol;Acc:MGI:6098420]
DMR_3080	15	82364001	82365000	1000	1.24397e-07	2.10384e-05	-16.2031	Distal Intergenic	15	82371822	82373446	1625	2	ENSMUSG00000061740	8446	Cyp2d22	MGI Symbol	protein_coding	cytochrome P450, family 2, subfamily d, polypeptide 22 [Source:MGI Symbol;Acc:MGI:1929474]
DMR_3265	17	24576001	24577000	1000	0.00100264	0.0230558	-16.1905	Promoter (<=1kb)	17	24576544	24596507	19964	1	ENSMUSG00000032855	0	Pkd1	MGI Symbol	protein_coding	polycystin 1, transient receptor poteintial channel interacting [Source:MGI Symbol;Acc:MGI:97603]	POLYCYSTIN 1 PRECURSOR AUTOSOMAL DOMINANT POLYCYSTIC KIDNEY DISEASE 1
DMR_2643	12	104502001	104503000	1000	0.00607395	0.0796519	-16.1775	Distal Intergenic	12	104509198	104522726	13529	1	ENSMUSG00000112954	-6198	Gm49732	MGI Symbol	lincRNA	predicted gene, 49732 [Source:MGI Symbol;Acc:MGI:6215216]
DMR_1543	7	79109001	79110000	1000	0.000368611	0.0112264	-16.1765	Intron (ENSMUST00000032835/ENSMUSG00000030607, intron 12 of 16)	7	79099751	79114627	14877	1	ENSMUSG00000030607	9250	Acan	MGI Symbol	protein_coding	aggrecan [Source:MGI Symbol;Acc:MGI:99602]	AGGRECAN CORE CARTILAGE SPECIFIC PROTEOGLYCAN CORE CSPCP
DMR_693	4	4237001	4238000	1000	0.00245383	0.0433944	-16.159	Distal Intergenic	4	4134112	4138819	4708	2	ENSMUSG00000045573	-98182	Penk	MGI Symbol	protein_coding	preproenkephalin [Source:MGI Symbol;Acc:MGI:104629]	PROENKEPHALIN A MET ENKEPHALIN OPIOID GROWTH FACTOR OGF ; MET ENKEPHALIN MET ENKEPHALIN
DMR_1241	6	7692001	7693000	1000	0.0048452	0.0686541	-16.1582	Promoter (<=1kb)	6	7675169	7692871	17703	2	ENSMUSG00000029752	0	Asns	MGI Symbol	protein_coding	asparagine synthetase [Source:MGI Symbol;Acc:MGI:1350929]	ASPARAGINE SYNTHETASE [GLUTAMINE HYDROLYZING] EC_6.3.5.4 GLUTAMINE DEPENDENT ASPARAGINE SYNTHETASE
DMR_1717	8	69279001	69280000	1000	2.37453e-05	0.00141237	-16.1538	Intron (ENSMUST00000212549/ENSMUSG00000079038, intron 1 of 5)	8	69271094	69293726	22633	1	ENSMUSG00000079038	7907	D130040H23Rik	MGI Symbol	protein_coding	RIKEN cDNA D130040H23 gene [Source:MGI Symbol;Acc:MGI:2444324]
DMR_2943	14	76216001	76217000	1000	0.00176265	0.0343466	-16.1449	Distal Intergenic	14	76236691	76237545	855	2	ENSMUSG00000095427	20545	Rps2-ps6	MGI Symbol	processed_pseudogene	ribosomal protein S2, pseudogene 6 [Source:MGI Symbol;Acc:MGI:3644876]
DMR_1278	6	36880001	36881000	1000	0.0003535	0.0108888	-16.1392	Intron (ENSMUST00000101532/ENSMUSG00000038665, intron 29 of 33)	6	36937048	36985784	48737	1	ENSMUSG00000038665	-56048	Dgki	MGI Symbol	protein_coding	diacylglycerol kinase, iota [Source:MGI Symbol;Acc:MGI:2443430]
DMR_644	3	122989001	122990000	1000	0.00486128	0.0687822	-16.1237	Distal Intergenic	3	122957169	122984510	27342	2	ENSMUSG00000039701	-4491	Usp53	MGI Symbol	protein_coding	ubiquitin specific peptidase 53 [Source:MGI Symbol;Acc:MGI:2139607]
DMR_1127	5	119387001	119388000	1000	8.89616e-07	0.000105553	-16.092	Distal Intergenic	5	119297245	119297361	117	1	ENSMUSG00000084548	89756	n-R5s175	MGI Symbol	rRNA	nuclear encoded rRNA 5S 175 [Source:MGI Symbol;Acc:MGI:4422040]
DMR_1652	8	11700001	11701000	1000	0.000682767	0.0174145	-16.0821	Promoter (<=1kb)	8	11655479	11701063	45585	2	ENSMUSG00000031509	63	1700016D06Rik	MGI Symbol	protein_coding	RIKEN cDNA 1700016D06 gene [Source:MGI Symbol;Acc:MGI:1923663]
DMR_2777	13	59228001	59229000	1000	0.00429529	0.0632974	-16.0722	Distal Intergenic	13	59211622	59217172	5551	2	ENSMUSG00000114478	-10829	Gm34558	MGI Symbol	lincRNA	predicted gene, 34558 [Source:MGI Symbol;Acc:MGI:5593717]
DMR_865	4	140710001	140711000	1000	0.00477057	0.0679439	-16.0536	Exon (ENSMUST00000071169/ENSMUSG00000040945, exon 6 of 15)	4	140714351	140717200	2850	1	ENSMUSG00000040945	-3351	Rcc2	MGI Symbol	protein_coding	regulator of chromosome condensation 2 [Source:MGI Symbol;Acc:MGI:1919784]
DMR_812	4	129148001	129149000	1000	0.00132287	0.0280934	-16.0317	3' UTR	4	129136999	129144593	7595	1	ENSMUSG00000001334	11002	Fndc5	MGI Symbol	protein_coding	fibronectin type III domain containing 5 [Source:MGI Symbol;Acc:MGI:1917614]	FIBRONECTIN TYPE III DOMAIN CONTAINING PRECURSOR FIBRONECTIN TYPE III REPEAT CONTAINING
DMR_3121	15	101479001	101480000	1000	7.90353e-11	3.77944e-08	-16.029	Promoter (<=1kb)	15	101480296	101483312	3017	1	ENSMUSG00000116011	-296	Gm49501	MGI Symbol	lincRNA	predicted gene, 49501 [Source:MGI Symbol;Acc:MGI:6155186]
DMR_1473	7	29314001	29315000	1000	0.00045982	0.0131534	-16.0287	Promoter (<=1kb)	7	29314143	29316563	2421	1	ENSMUSG00000030584	0	Dpf1	MGI Symbol	protein_coding	D4, zinc and double PHD fingers family 1 [Source:MGI Symbol;Acc:MGI:1352748]
DMR_1918	9	51126001	51127000	1000	2.72446e-06	0.000259839	-15.9927	Distal Intergenic	9	51116005	51118434	2430	1	ENSMUSG00000032056	9996	Btg4	MGI Symbol	protein_coding	BTG anti-proliferation factor 4 [Source:MGI Symbol;Acc:MGI:1860140]
DMR_732	4	53797001	53798000	1000	0.00010271	0.00434598	-15.99	Distal Intergenic	4	53791070	53791456	387	2	ENSMUSG00000084403	-5545	Rps15a-ps8	MGI Symbol	processed_pseudogene	ribosomal protein S15A, pseudogene 8 [Source:MGI Symbol;Acc:MGI:3652112]
DMR_1501	7	45483001	45484000	1000	3.9537e-08	7.93627e-06	-15.9722	Intron (ENSMUST00000211413/ENSMUSG00000023467, intron 1 of 4)	7	45481877	45516247	34371	1	ENSMUSG00000023467	1124	Tulp2	MGI Symbol	protein_coding	tubby-like protein 2 [Source:MGI Symbol;Acc:MGI:1861600]	TUBBY RELATED 2 TUBBY 2
DMR_1775	8	106400001	106401000	1000	0.00222451	0.0405177	-15.9706	Distal Intergenic	8	106415327	106426598	11272	1	ENSMUSG00000031907	-14327	Zfp90	MGI Symbol	protein_coding	zinc finger protein 90 [Source:MGI Symbol;Acc:MGI:104786]	ZINC FINGER 90 ZFP 90
DMR_98	1	88418001	88419000	1000	0.000326251	0.0102984	-15.947	Exon (ENSMUST00000027518/ENSMUSG00000026295, exon 6 of 8)	1	88407406	88426432	19027	1	ENSMUSG00000026295	10595	Spp2	MGI Symbol	protein_coding	secreted phosphoprotein 2 [Source:MGI Symbol;Acc:MGI:1922646]	SECRETED PHOSPHOPROTEIN 24 PRECURSOR SPP 24 SECRETED PHOSPHOPROTEIN 2
DMR_1353	6	104093001	104094000	1000	0.000698955	0.017687	-15.942	Distal Intergenic	6	103964260	103964639	380	2	ENSMUSG00000108172	-128362	Gm21054	MGI Symbol	processed_pseudogene	predicted gene, 21054 [Source:MGI Symbol;Acc:MGI:5434411]
DMR_2270	11	32664001	32665000	1000	0.00319667	0.0519064	-15.9323	Intron (ENSMUST00000109366/ENSMUSG00000020271, intron 1 of 12)	11	32642904	32720574	77671	1	ENSMUSG00000020271	21097	Fbxw11	MGI Symbol	protein_coding	F-box and WD-40 domain protein 11 [Source:MGI Symbol;Acc:MGI:2144023]	F BOX/WD REPEAT CONTAINING 11 F BOX AND WD REPEATS BETA TRCP2 F BOX/WD REPEAT CONTAINING 1B HOMOLOGOUS TO SLIMB HOS
DMR_1902	9	44208001	44209000	1000	2.66376e-05	0.00154869	-15.9204	Intron (ENSMUST00000206720/ENSMUSG00000034342, intron 1 of 15)	9	44169020	44185965	16946	2	ENSMUSG00000034342	-22036	Cbl	MGI Symbol	protein_coding	Casitas B-lineage lymphoma [Source:MGI Symbol;Acc:MGI:88279]	E3 UBIQUITIN LIGASE CBL EC_2.3.2.27 CASITAS B LINEAGE LYMPHOMA PROTO ONCOGENE PROTO ONCOGENE C CBL RING TYPE E3 UBIQUITIN TRANSFERASE CBL SIGNAL TRANSDUCTION CBL
DMR_318	2	37800001	37801000	1000	0.000638159	0.0165842	-15.914	3' UTR	2	37795169	37796616	1448	1	ENSMUSG00000035403	4832	Crb2	MGI Symbol	protein_coding	crumbs family member 2 [Source:MGI Symbol;Acc:MGI:2679260]	SCAVENGER RECEPTOR CLASS F MEMBER PRECURSOR SCAVENGER RECEPTOR EXPRESSED BY ENDOTHELIAL CELLS SREC
DMR_2724	13	39308001	39309000	1000	0.00208101	0.0386941	-15.8835	Distal Intergenic	13	39440565	39449671	9107	1	ENSMUSG00000114512	-131565	Gm47348	MGI Symbol	lincRNA	predicted gene, 47348 [Source:MGI Symbol;Acc:MGI:6096246]
DMR_553	3	38020001	38021000	1000	0.00423585	0.0626736	-15.857	Distal Intergenic	3	37995105	37995235	131	2	ENSMUSG00000077728	-24766	Gm22899	MGI Symbol	snoRNA	predicted gene, 22899 [Source:MGI Symbol;Acc:MGI:5452676]
DMR_2262	11	20859001	20860000	1000	0.00137962	0.0289369	-15.8529	Distal Intergenic	11	20847753	20847881	129	2	ENSMUSG00000064671	-11120	Gm22807	MGI Symbol	snoRNA	predicted gene, 22807 [Source:MGI Symbol;Acc:MGI:5452584]
DMR_3071	15	80017001	80018000	1000	0.000306972	0.00983926	-15.8259	Promoter (2-3kb)	15	80002391	80014977	12587	2	ENSMUSG00000000489	-2024	Pdgfb	MGI Symbol	protein_coding	platelet derived growth factor, B polypeptide [Source:MGI Symbol;Acc:MGI:97528]	PLATELET DERIVED GROWTH FACTOR SUBUNIT B PRECURSOR PDGF SUBUNIT B PDGF 2 PLATELET DERIVED GROWTH FACTOR B CHAIN PLATELET DERIVED GROWTH FACTOR BETA POLYPEPTIDE PROTO ONCOGENE C SIS
DMR_2854	13	120149001	120150000	1000	9.75948e-06	0.000713244	-15.7996	Promoter (<=1kb)	13	120149379	120149708	330	1	ENSMUSG00000114798	0	Gm20769	MGI Symbol	processed_pseudogene	predicted gene, 20769 [Source:MGI Symbol;Acc:MGI:5434125]
DMR_2210	10	112753001	112754000	1000	0.00179658	0.0348357	-15.7982	Intron (ENSMUST00000187828/ENSMUSG00000100314, intron 2 of 3)	10	112726926	112785602	58677	1	ENSMUSG00000100314	26075	1700010J16Rik	MGI Symbol	lincRNA	RIKEN cDNA 1700010J16 gene [Source:MGI Symbol;Acc:MGI:1916605]
DMR_165	1	135839001	135840000	1000	0.0082284	0.0972666	-15.7941	Promoter (<=1kb)	1	135840699	135849459	8761	1	ENSMUSG00000026414	-699	Tnnt2	MGI Symbol	protein_coding	troponin T2, cardiac [Source:MGI Symbol;Acc:MGI:104597]	TROPONIN T CARDIAC MUSCLE TNTC CARDIAC MUSCLE TROPONIN T CTNT
DMR_1007	5	43837001	43838000	1000	0.000105701	0.00443984	-15.7895	Promoter (<=1kb)	5	43837114	43842410	5297	1	ENSMUSG00000029082	0	Bst1	MGI Symbol	protein_coding	bone marrow stromal cell antigen 1 [Source:MGI Symbol;Acc:MGI:105370]
DMR_3664	X	86398001	86399000	1000	0.00191567	0.0364489	-15.7547	Exon (ENSMUST00000118274/ENSMUSG00000082450, exon 1 of 1)	20	86398204	86399244	1041	2	ENSMUSG00000082450	244	Mageb7-ps	MGI Symbol	unprocessed_pseudogene	melanoma antigen, family B, 7, pseudogene [Source:MGI Symbol;Acc:MGI:2148171]
DMR_182	1	153207001	153208000	1000	0.000173186	0.00639809	-15.7496	Distal Intergenic	1	153157309	153186447	29139	2	ENSMUSG00000026479	-20554	Lamc2	MGI Symbol	protein_coding	laminin, gamma 2 [Source:MGI Symbol;Acc:MGI:99913]
DMR_1636	8	4408001	4409000	1000	0.00119484	0.0261625	-15.745	Distal Intergenic	8	4368596	4402845	34250	2	ENSMUSG00000109356	-5156	Gm45118	MGI Symbol	unprocessed_pseudogene	predicted gene 45118 [Source:MGI Symbol;Acc:MGI:5753694]
DMR_2195	10	93556001	93557000	1000	0.000338409	0.0105828	-15.7333	Intron (ENSMUST00000092215/ENSMUSG00000036168, intron 5 of 15)	10	93554884	93583061	28178	1	ENSMUSG00000036168	1117	Ccdc38	MGI Symbol	protein_coding	coiled-coil domain containing 38 [Source:MGI Symbol;Acc:MGI:2444738]
DMR_2201	10	96997001	96998000	1000	1.73697e-06	0.000182175	-15.7303	Distal Intergenic	10	97035768	97061059	25292	1	ENSMUSG00000111924	-37768	4930556N09Rik	MGI Symbol	lincRNA	RIKEN cDNA 4930556N09 gene [Source:MGI Symbol;Acc:MGI:1922551]
DMR_709	4	32973001	32974000	1000	0.00270963	0.0464309	-15.727	Distal Intergenic	4	32964888	32965232	345	1	ENSMUSG00000094344	8113	Gm11942	MGI Symbol	processed_pseudogene	predicted gene 11942 [Source:MGI Symbol;Acc:MGI:3650608]
DMR_2335	11	69455001	69456000	1000	0.000516755	0.0142487	-15.7269	Exon (ENSMUST00000035539/ENSMUSG00000005237, exon 49 of 85)	11	69448548	69453676	5129	1	ENSMUSG00000005237	6453	Dnah2	MGI Symbol	protein_coding	dynein, axonemal, heavy chain 2 [Source:MGI Symbol;Acc:MGI:107731]	DYNEIN HEAVY CHAIN 2 AXONEMAL AXONEMAL BETA DYNEIN HEAVY CHAIN 2 CILIARY DYNEIN HEAVY CHAIN 2
DMR_2841	13	111171001	111172000	1000	0.00677716	0.0857792	-15.7163	Distal Intergenic	13	111211467	111229431	17965	2	ENSMUSG00000114824	57431	3110015C05Rik	MGI Symbol	lincRNA	RIKEN cDNA 3110015C05 gene [Source:MGI Symbol;Acc:MGI:1920379]
DMR_2145	10	75111001	75112000	1000	8.69766e-05	0.00382731	-15.712	Intron (ENSMUST00000164107/ENSMUSG00000009681, intron 1 of 22)	10	75160360	75171548	11189	1	ENSMUSG00000009681	-48360	Bcr	MGI Symbol	protein_coding	BCR activator of RhoGEF and GTPase [Source:MGI Symbol;Acc:MGI:88141]	BREAKPOINT CLUSTER REGION
DMR_1223	5	147950001	147951000	1000	4.5333e-08	8.82344e-06	-15.708	Exon (ENSMUST00000138406/ENSMUSG00000085565, exon 4 of 4)	5	147949882	147957166	7285	2	ENSMUSG00000085565	6166	Gm15721	MGI Symbol	lincRNA	predicted gene 15721 [Source:MGI Symbol;Acc:MGI:3783165]
DMR_2919	14	57747001	57748000	1000	0.000654725	0.0168928	-15.7034	Promoter (<=1kb)	14	57734253	57746578	12326	2	ENSMUSG00000021959	-423	Lats2	MGI Symbol	protein_coding	large tumor suppressor 2 [Source:MGI Symbol;Acc:MGI:1354386]
DMR_448	2	155281001	155282000	1000	0.00107201	0.0241776	-15.7025	Exon (ENSMUST00000139854/ENSMUSG00000038383, exon 4 of 4)	2	155276889	155278068	1180	1	ENSMUSG00000038383	4112	Pigu	MGI Symbol	protein_coding	phosphatidylinositol glycan anchor biosynthesis, class U [Source:MGI Symbol;Acc:MGI:3039607]
DMR_1318	6	77912001	77913000	1000	0.00151846	0.0309495	-15.6977	Intron (ENSMUST00000160894/ENSMUSG00000063063, intron 2 of 19)	6	76881640	77979550	1097911	2	ENSMUSG00000063063	66550	Ctnna2	MGI Symbol	protein_coding	catenin (cadherin associated protein), alpha 2 [Source:MGI Symbol;Acc:MGI:88275]	CATENIN ALPHA ALPHA CATENIN
DMR_2861	14	13410001	13411000	1000	0.00706791	0.08817	-15.6852	Intron (ENSMUST00000070323/ENSMUSG00000056296, intron 2 of 5)	14	13425737	13616340	190604	1	ENSMUSG00000056296	-14737	Synpr	MGI Symbol	protein_coding	synaptoporin [Source:MGI Symbol;Acc:MGI:1919253]	SYNAPTOPHYSIN
DMR_2463	12	5410001	5411000	1000	0.00842259	0.0986805	-15.6637	Promoter (<=1kb)	12	5411641	5416631	4991	1	ENSMUSG00000037735	-641	2810032G03Rik	MGI Symbol	lincRNA	RIKEN cDNA 2810032G03 gene [Source:MGI Symbol;Acc:MGI:1919919]
DMR_3276	17	27514001	27515000	1000	0.00285376	0.0481328	-15.6561	Promoter (<=1kb)	17	27426784	27513726	86943	2	ENSMUSG00000063239	-275	Grm4	MGI Symbol	protein_coding	glutamate receptor, metabotropic 4 [Source:MGI Symbol;Acc:MGI:1351341]	METABOTROPIC GLUTAMATE RECEPTOR PRECURSOR
DMR_2233	10	126895001	126896000	1000	8.7734e-16	1.24126e-12	-15.6488	Intron (ENSMUST00000026504/ENSMUSG00000025436, intron 3 of 5)	10	126893113	126893908	796	1	ENSMUSG00000025436	1888	Atp23	MGI Symbol	protein_coding	ATP23 metallopeptidase and ATP synthase assembly factor homolog [Source:MGI Symbol;Acc:MGI:1916984]
DMR_1081	5	106606001	106607000	1000	1.72179e-06	0.000181138	-15.625	Promoter (2-3kb)	5	106609098	106609201	104	1	ENSMUSG00000091096	-2098	Gm17304	MGI Symbol	protein_coding	predicted gene, 17304 [Source:MGI Symbol;Acc:MGI:4936938]
DMR_3652	X	73898001	73899000	1000	0.00326366	0.0526648	-15.5811	Promoter (<=1kb)	20	73896814	73898066	1253	2	ENSMUSG00000031389	0	Arhgap4	MGI Symbol	protein_coding	Rho GTPase activating protein 4 [Source:MGI Symbol;Acc:MGI:2159577]
DMR_3408	18	25727001	25728000	1000	0.0034399	0.0544783	-15.5525	Intron (ENSMUST00000115816/ENSMUSG00000024268, intron 1 of 12)	18	25713770	25719147	5378	1	ENSMUSG00000024268	13231	Celf4	MGI Symbol	protein_coding	CUGBP, Elav-like family member 4 [Source:MGI Symbol;Acc:MGI:1932407]
DMR_2227	10	121069001	121070000	1000	0.00263044	0.0454957	-15.5449	Intron (ENSMUST00000020439/ENSMUSG00000020218, intron 2 of 9)	10	121083755	121100637	16883	1	ENSMUSG00000020218	-13755	Wif1	MGI Symbol	protein_coding	Wnt inhibitory factor 1 [Source:MGI Symbol;Acc:MGI:1344332]	WNT INHIBITORY FACTOR 1 PRECURSOR WIF 1
DMR_1727	8	75151001	75152000	1000	0.000424543	0.0124722	-15.544	Distal Intergenic	8	75176458	75177733	1276	1	ENSMUSG00000110693	-24458	Gm45899	MGI Symbol	lincRNA	predicted gene 45899 [Source:MGI Symbol;Acc:MGI:5805014]
DMR_1401	6	128367001	128368000	1000	0.00102568	0.0234185	-15.5434	Promoter (<=1kb)	6	128367287	128372871	5585	1	ENSMUSG00000001517	0	Foxm1	MGI Symbol	protein_coding	forkhead box M1 [Source:MGI Symbol;Acc:MGI:1347487]
DMR_295	2	28424001	28425000	1000	0.000272856	0.0090181	-15.5419	Distal Intergenic	2	28446800	28450506	3707	1	ENSMUSG00000035829	-21800	Ppp1r26	MGI Symbol	protein_coding	protein phosphatase 1, regulatory subunit 26 [Source:MGI Symbol;Acc:MGI:2685193]	PHOSPHATASE 1 REGULATORY SUBUNIT 26
DMR_782	4	116070001	116071000	1000	0.00766777	0.0928196	-15.5414	Promoter (<=1kb)	4	116066966	116070078	3113	2	ENSMUSG00000063882	0	Uqcrh	MGI Symbol	protein_coding	ubiquinol-cytochrome c reductase hinge protein [Source:MGI Symbol;Acc:MGI:1913826]
DMR_1644	8	9971001	9972000	1000	2.18567e-06	0.000216714	-15.5282	3' UTR	8	9969049	9976299	7251	2	ENSMUSG00000049717	4299	Lig4	MGI Symbol	protein_coding	ligase IV, DNA, ATP-dependent [Source:MGI Symbol;Acc:MGI:1335098]	DNA LIGASE 4 EC_6.5.1.1 DNA LIGASE IV POLYDEOXYRIBONUCLEOTIDE SYNTHASE [ATP] 4
DMR_982	5	28076001	28077000	1000	0.00058085	0.0154792	-15.5181	3' UTR	5	28074666	28077051	2386	1	ENSMUSG00000045294	1335	Insig1	MGI Symbol	protein_coding	insulin induced gene 1 [Source:MGI Symbol;Acc:MGI:1916289]
DMR_1855	8	126518001	126519000	1000	0.000143496	0.00558166	-15.4975	Distal Intergenic	8	126476248	126476412	165	2	ENSMUSG00000074026	-41589	Gm6091	MGI Symbol	processed_pseudogene	predicted pseudogene 6091 [Source:MGI Symbol;Acc:MGI:3648068]
DMR_1940	9	61249001	61250000	1000	1.27236e-05	0.000872392	-15.4915	Distal Intergenic	9	61206679	61212916	6238	1	ENSMUSG00000111449	42322	Gm34105	MGI Symbol	lincRNA	predicted gene, 34105 [Source:MGI Symbol;Acc:MGI:5593264]
DMR_2331	11	69120001	69121000	1000	0.00668817	0.0849937	-15.4894	Promoter (<=1kb)	11	69120404	69124055	3652	1	ENSMUSG00000023781	0	Hes7	MGI Symbol	protein_coding	hes family bHLH transcription factor 7 [Source:MGI Symbol;Acc:MGI:2135679]	TRANSCRIPTION FACTOR HES 7 HAIRY AND ENHANCER OF SPLIT 7 BHLH FACTOR HES7
DMR_1146	5	124136001	124137000	1000	0.000632911	0.0164773	-15.4844	Exon (ENSMUST00000086123/ENSMUSG00000029406, exon 6 of 24)	5	124132978	124140261	7284	2	ENSMUSG00000029406	3261	Pitpnm2	MGI Symbol	protein_coding	phosphatidylinositol transfer protein, membrane-associated 2 [Source:MGI Symbol;Acc:MGI:1336192]	MEMBRANE ASSOCIATED PHOSPHATIDYLINOSITOL TRANSFER 3 PHOSPHATIDYLINOSITOL TRANSFER PROTEIN MEMBRANE ASSOCIATED 3 PITPNM 3 PYK2 N TERMINAL DOMAIN INTERACTING RECEPTOR 1 NIR 1
DMR_2694	13	15591001	15592000	1000	9.24229e-09	2.31787e-06	-15.4834	Intron (ENSMUST00000130065/ENSMUSG00000021318, intron 3 of 11)	13	15649935	15650145	211	1	ENSMUSG00000021318	-57935	Gli3	MGI Symbol	protein_coding	GLI-Kruppel family member GLI3 [Source:MGI Symbol;Acc:MGI:95729]
DMR_629	3	107882001	107883000	1000	3.96812e-07	5.4781e-05	-15.4788	Promoter (2-3kb)	3	107885966	107887848	1883	1	ENSMUSG00000105456	-2966	Gm43745	MGI Symbol	TEC	predicted gene 43745 [Source:MGI Symbol;Acc:MGI:5663882]
DMR_1630	7	140902001	140903000	1000	0.0085917	0.0999848	-15.4598	Promoter (1-2kb)	7	140898945	140900446	1502	2	ENSMUSG00000025488	-1555	Cox8b	MGI Symbol	protein_coding	cytochrome c oxidase subunit 8B [Source:MGI Symbol;Acc:MGI:105958]	CYTOCHROME C OXIDASE SUBUNIT MITOCHONDRIAL
DMR_1408	6	134917001	134918000	1000	2.72044e-08	5.7893e-06	-15.4525	Promoter (2-3kb)	6	134920401	134925513	5113	1	ENSMUSG00000003031	-2401	Cdkn1b	MGI Symbol	protein_coding	cyclin-dependent kinase inhibitor 1B [Source:MGI Symbol;Acc:MGI:104565]	CYCLIN DEPENDENT KINASE INHIBITOR 1B CYCLIN DEPENDENT KINASE INHIBITOR P27 P27KIP1
DMR_3508	19	4916001	4917000	1000	5.16336e-07	6.80367e-05	-15.4464	Promoter (<=1kb)	19	4911647	4915103	3457	2	ENSMUSG00000063904	-898	Dpp3	MGI Symbol	protein_coding	dipeptidylpeptidase 3 [Source:MGI Symbol;Acc:MGI:1922471]	DIPEPTIDYL PEPTIDASE 3 EC_3.4.14.4 DIPEPTIDYL AMINOPEPTIDASE III DIPEPTIDYL ARYLAMIDASE III DIPEPTIDYL PEPTIDASE III DPP III
DMR_1350	6	101252001	101253000	1000	3.98385e-10	1.54562e-07	-15.3977	Intron (ENSMUST00000075994/ENSMUSG00000035357, intron 3 of 9)	6	101285826	101288510	2685	2	ENSMUSG00000035357	35510	Pdzrn3	MGI Symbol	protein_coding	PDZ domain containing RING finger 3 [Source:MGI Symbol;Acc:MGI:1933157]
DMR_1134	5	120680001	120681000	1000	0.000116715	0.00478588	-15.393	3' UTR	5	120680249	120682079	1831	2	ENSMUSG00000029603	1079	Dtx1	MGI Symbol	protein_coding	deltex 1, E3 ubiquitin ligase [Source:MGI Symbol;Acc:MGI:1352744]
DMR_3600	19	57831001	57832000	1000	0.000626014	0.0163411	-15.3846	Intron (ENSMUST00000077282/ENSMUSG00000054843, intron 26 of 28)	19	58051167	58051236	70	1	ENSMUSG00000054843	-219167	Atrnl1	MGI Symbol	protein_coding	attractin like 1 [Source:MGI Symbol;Acc:MGI:2147749]	ATTRACTIN 1 PRECURSOR
DMR_2501	12	23769001	23770000	1000	0.000143147	0.00557018	-15.3746	Distal Intergenic	12	23779278	23780178	901	2	ENSMUSG00000071362	10178	Gm10330	MGI Symbol	processed_pseudogene	predicted gene 10330 [Source:MGI Symbol;Acc:MGI:3642221]
DMR_2763	13	54281001	54282000	1000	7.18471e-07	8.82056e-05	-15.359	Distal Intergenic	13	54301959	54312797	10839	1	ENSMUSG00000112941	-19959	Gm48623	MGI Symbol	lincRNA	predicted gene, 48623 [Source:MGI Symbol;Acc:MGI:6098220]
DMR_2046	9	118652001	118653000	1000	1.84507e-06	0.000191359	-15.3536	Exon (ENSMUST00000044165/ENSMUSG00000039115, exon 5 of 28)	9	118685835	118807231	121397	1	ENSMUSG00000039115	-32835	Itga9	MGI Symbol	protein_coding	integrin alpha 9 [Source:MGI Symbol;Acc:MGI:104756]
DMR_2101	10	41407001	41408000	1000	0.00245372	0.0433944	-15.3349	Exon (ENSMUST00000173494/ENSMUSG00000091415, exon 29 of 40)	10	41408173	41408277	105	2	ENSMUSG00000091415	277	Ak9	MGI Symbol	protein_coding	adenylate kinase 9 [Source:MGI Symbol;Acc:MGI:2685080]	ADENYLATE KINASE 9 AK 9 EC_2.7.4.4 EC_2.7.4.- 6 ADENYLATE KINASE DOMAIN CONTAINING 1 ADENYLATE KINASE DOMAIN CONTAINING 2
DMR_1781	8	107796001	107797000	1000	4.15228e-05	0.00218978	-15.3226	Distal Intergenic	8	107840957	107841057	101	1	ENSMUSG00000095727	-43957	Gm23646	MGI Symbol	miRNA	predicted gene, 23646 [Source:MGI Symbol;Acc:MGI:5453423]
DMR_891	4	145571001	145572000	1000	7.49434e-05	0.00341881	-15.3139	Promoter (2-3kb)	4	145574528	145575161	634	1	ENSMUSG00000082352	-2528	Gm13228	MGI Symbol	processed_pseudogene	predicted gene 13228 [Source:MGI Symbol;Acc:MGI:3651932]
DMR_317	2	37735001	37736000	1000	2.31436e-05	0.0013834	-15.311	Distal Intergenic	2	37640855	37703859	63005	2	ENSMUSG00000026915	-31142	Strbp	MGI Symbol	protein_coding	spermatid perinuclear RNA binding protein [Source:MGI Symbol;Acc:MGI:104626]	SPERMATID PERINUCLEAR RNA BINDING
DMR_2137	10	68268001	68269000	1000	0.000347876	0.010769	-15.2925	Intron (ENSMUST00000219238/ENSMUSG00000019947, intron 2 of 9)	10	68096016	68278721	182706	2	ENSMUSG00000019947	9721	Arid5b	MGI Symbol	protein_coding	AT rich interactive domain 5B (MRF1-like) [Source:MGI Symbol;Acc:MGI:2175912]	AT RICH INTERACTIVE DOMAIN CONTAINING 5B ARID DOMAIN CONTAINING 5B MRF1 MODULATOR RECOGNITION FACTOR 2 MRF 2
DMR_545	3	31908001	31909000	1000	8.42486e-05	0.00374421	-15.2814	5' UTR	3	31902703	32200180	297478	1	ENSMUSG00000037610	5298	Kcnmb2	MGI Symbol	protein_coding	potassium large conductance calcium-activated channel, subfamily M, beta member 2 [Source:MGI Symbol;Acc:MGI:1919663]
DMR_2889	14	42450001	42451000	1000	0.00483917	0.0685972	-15.2778	Promoter (1-2kb)	14	42452905	42453082	178	1	ENSMUSG00000114402	-1905	Gm49360	MGI Symbol	processed_pseudogene	predicted gene, 49360 [Source:MGI Symbol;Acc:MGI:6121570]
DMR_3477	18	69458001	69459000	1000	2.18049e-05	0.00131992	-15.2778	Intron (ENSMUST00000203002/ENSMUSG00000053477, intron 3 of 6)	18	69499389	69636886	137498	1	ENSMUSG00000053477	-40389	Tcf4	MGI Symbol	protein_coding	transcription factor 4 [Source:MGI Symbol;Acc:MGI:98506]	TRANSCRIPTION FACTOR 4 TCF 4 CLASS HELIX LOOP HELIX IMMUNOGLOBULIN TRANSCRIPTION FACTOR 2 ITF 2 SL3 3 ENHANCER FACTOR 2 SEF 2
DMR_2040	9	116568001	116569000	1000	0.00555557	0.0751933	-15.2734	Distal Intergenic	9	116331168	116339508	8341	1	ENSMUSG00000110752	236833	D730003K21Rik	MGI Symbol	lincRNA	RIKEN cDNA D730003K21 gene [Source:MGI Symbol;Acc:MGI:1925830]
DMR_1214	5	146349001	146350000	1000	0.00465392	0.0668151	-15.2704	Distal Intergenic	5	146384985	146473615	88631	1	ENSMUSG00000029636	-34985	Wasf3	MGI Symbol	protein_coding	WAS protein family, member 3 [Source:MGI Symbol;Acc:MGI:2658986]	WISKOTT ALDRICH SYNDROME FAMILY MEMBER 1 WASP FAMILY MEMBER 1 WAVE 1
DMR_1057	5	92430001	92431000	1000	3.9566e-09	1.12111e-06	-15.2657	3' UTR	5	92429785	92429928	144	1	ENSMUSG00000088777	216	Gm26039	MGI Symbol	scaRNA	predicted gene, 26039 [Source:MGI Symbol;Acc:MGI:5455816]
DMR_1460	7	20074001	20075000	1000	0.00134465	0.028403	-15.265	Distal Intergenic	7	20072777	20073315	539	1	ENSMUSG00000109103	1224	Gm18877	MGI Symbol	processed_pseudogene	predicted gene, 18877 [Source:MGI Symbol;Acc:MGI:5011062]
DMR_3712	X	161046001	161047000	1000	3.89639e-05	0.00209292	-15.2288	Distal Intergenic	20	161082525	161202033	119509	1	ENSMUSG00000000037	-35525	Scml2	MGI Symbol	protein_coding	Scm polycomb group protein like 2 [Source:MGI Symbol;Acc:MGI:1340042]	SEX COMB ON MIDLEG 2
DMR_1506	7	48773001	48774000	1000	0.000118372	0.00483446	-15.2098	Distal Intergenic	7	48789003	48827440	38438	1	ENSMUSG00000030471	-15003	Zdhhc13	MGI Symbol	protein_coding	zinc finger, DHHC domain containing 13 [Source:MGI Symbol;Acc:MGI:1919227]	PALMITOYLTRANSFERASE AKR1 EC_2.3.1.225 ANKYRIN REPEAT CONTAINING AKR1
DMR_425	2	138769001	138770000	1000	0.000441838	0.0127949	-15.2012	Distal Intergenic	2	138819929	138820007	79	1	ENSMUSG00000088983	-49929	Mir1952	MGI Symbol	miRNA	microRNA 1952 [Source:MGI Symbol;Acc:MGI:3837030]
DMR_2875	14	30870001	30871000	1000	1.80978e-05	0.00114062	-15.1967	Promoter (<=1kb)	14	30870512	30872552	2041	1	ENSMUSG00000006526	0	Stimate	MGI Symbol	protein_coding	STIM activating enhancer [Source:MGI Symbol;Acc:MGI:1921500]
DMR_352	2	75178001	75179000	1000	0.00134498	0.0284032	-15.1897	Promoter (<=1kb)	2	75147118	75177658	30541	2	ENSMUSG00000086044	-343	A330043C09Rik	MGI Symbol	lincRNA	RIKEN cDNA A330043C09 gene [Source:MGI Symbol;Acc:MGI:2685671]
DMR_3176	16	38228001	38229000	1000	0.00319849	0.0519259	-15.1853	Exon (ENSMUST00000023507/ENSMUSG00000022812, exon 10 of 11)	16	38208038	38241104	33067	1	ENSMUSG00000022812	19963	Gsk3b	MGI Symbol	protein_coding	glycogen synthase kinase 3 beta [Source:MGI Symbol;Acc:MGI:1861437]	GLYCOGEN SYNTHASE KINASE 3 GSK 3 EC_2.7.11.26
DMR_836	4	134806001	134807000	1000	0.00436972	0.0639806	-15.1844	Exon (ENSMUST00000150031/ENSMUSG00000028826, exon 3 of 3)	4	134802759	134811213	8455	2	ENSMUSG00000028826	4213	Maco1	MGI Symbol	protein_coding	macoilin 1 [Source:MGI Symbol;Acc:MGI:1913396]
DMR_3386	18	6373001	6374000	1000	1.96422e-13	1.83996e-10	-15.1834	Promoter (1-2kb)	18	6371352	6371660	309	2	ENSMUSG00000095614	-1341	Gm6291	MGI Symbol	processed_pseudogene	predicted gene 6291 [Source:MGI Symbol;Acc:MGI:3648803]
DMR_1605	7	127824001	127825000	1000	0.000170905	0.0063368	-15.1763	Promoter (<=1kb)	7	127824294	127849019	24726	1	ENSMUSG00000030805	0	Stx4a	MGI Symbol	protein_coding	syntaxin 4A (placental) [Source:MGI Symbol;Acc:MGI:893577]
DMR_2289	11	51656001	51657000	1000	8.17235e-05	0.00365894	-15.1749	3' UTR	11	51650956	51657680	6725	1	ENSMUSG00000052563	5045	D930048N14Rik	MGI Symbol	protein_coding	RIKEN cDNA D930048N14 gene [Source:MGI Symbol;Acc:MGI:2144709]
DMR_81	1	78311001	78312000	1000	1.43238e-06	0.000156053	-15.169	Intron (ENSMUST00000036172/ENSMUSG00000032908, intron 1 of 4)	1	78310345	78420289	109945	1	ENSMUSG00000032908	656	Sgpp2	MGI Symbol	protein_coding	sphingosine-1-phosphate phosphotase 2 [Source:MGI Symbol;Acc:MGI:3589109]	SPHINGOSINE 1 PHOSPHATE PHOSPHATASE 2 SPPASE2 SPP2 EC_3.1.3.- SPHINGOSINE 1 PHOSPHATASE 2
DMR_821	4	131823001	131824000	1000	0.000722725	0.0181297	-15.1669	Promoter (1-2kb)	4	131783228	131821516	38289	2	ENSMUSG00000028909	-1485	Ptpru	MGI Symbol	protein_coding	protein tyrosine phosphatase, receptor type, U [Source:MGI Symbol;Acc:MGI:1321151]	RECEPTOR TYPE TYROSINE PHOSPHATASE U PRECURSOR R PTP U EC_3.1.3.48 PANCREATIC CARCINOMA PHOSPHATASE 2 PCP 2 TYROSINE PHOSPHATASE PTP RECEPTOR TYPE TYROSINE PHOSPHATASE PSI R PTP PSI
DMR_3560	19	37288001	37289000	1000	0.00315671	0.051457	-15.1648	Exon (ENSMUST00000131070/ENSMUSG00000056999, exon 15 of 24)	19	37280584	37290878	10295	2	ENSMUSG00000056999	1878	Ide	MGI Symbol	protein_coding	insulin degrading enzyme [Source:MGI Symbol;Acc:MGI:96412]	INSULIN DEGRADING ENZYME EC_3.4.24.56 INSULIN PROTEASE INSULINASE INSULYSIN
DMR_851	4	137728001	137729000	1000	0.000322863	0.0102087	-15.1606	Promoter (<=1kb)	4	137728181	137728819	639	1	ENSMUSG00000041351	0	Rap1gap	MGI Symbol	protein_coding	Rap1 GTPase-activating protein [Source:MGI Symbol;Acc:MGI:109338]
DMR_257	1	192209001	192210000	1000	0.000500196	0.0139443	-15.15	Intron (ENSMUST00000078470/ENSMUSG00000058248, intron 1 of 10)	1	192190774	192510159	319386	1	ENSMUSG00000058248	18227	Kcnh1	MGI Symbol	protein_coding	potassium voltage-gated channel, subfamily H (eag-related), member 1 [Source:MGI Symbol;Acc:MGI:1341721]	POTASSIUM VOLTAGE GATED CHANNEL SUBFAMILY H MEMBER 1 ETHER A GO GO POTASSIUM CHANNEL 1 EAG CHANNEL 1 VOLTAGE GATED POTASSIUM CHANNEL SUBUNIT KV10 1
DMR_1298	6	55585001	55586000	1000	0.00029897	0.00965562	-15.1438	Distal Intergenic	6	55533506	55533615	110	1	ENSMUSG00000104746	51495	Gm44352	MGI Symbol	miRNA	predicted gene, 44352 [Source:MGI Symbol;Acc:MGI:5690744]
DMR_2297	11	56988001	56989000	1000	0.00139184	0.0291091	-15.1366	Distal Intergenic	11	57011387	57015291	3905	1	ENSMUSG00000020524	-22387	Gria1	MGI Symbol	protein_coding	glutamate receptor, ionotropic, AMPA1 (alpha 1) [Source:MGI Symbol;Acc:MGI:95808]
DMR_2721	13	38498001	38499000	1000	6.11038e-08	1.14686e-05	-15.1316	Exon (ENSMUST00000171970/ENSMUSG00000039004, exon 6 of 7)	13	38500277	38505942	5666	2	ENSMUSG00000039004	6942	Bmp6	MGI Symbol	protein_coding	bone morphogenetic protein 6 [Source:MGI Symbol;Acc:MGI:88182]	BONE MORPHOGENETIC 6 PRECURSOR BMP 6 VG 1 RELATED VGR 1
DMR_1603	7	126565001	126566000	1000	0.00194063	0.0367694	-15.1177	Intron (ENSMUST00000032992/ENSMUSG00000030738, intron 2 of 20)	7	126563004	126566204	3201	2	ENSMUSG00000030738	204	Eif3c	MGI Symbol	protein_coding	eukaryotic translation initiation factor 3, subunit C [Source:MGI Symbol;Acc:MGI:1926966]	EUKARYOTIC TRANSLATION INITIATION FACTOR 3 SUBUNIT C EIF3C EUKARYOTIC TRANSLATION INITIATION FACTOR 3.93 KDA SUBUNIT HOMOLOG EIF3 P93 TRANSLATION INITIATION FACTOR EIF3 P93 SUBUNIT HOMOLOG
DMR_1761	8	93042001	93043000	1000	0.000285489	0.00932447	-15.1163	Promoter (<=1kb)	8	93035950	93041103	5154	2	ENSMUSG00000071047	-898	Ces1a	MGI Symbol	protein_coding	carboxylesterase 1A [Source:MGI Symbol;Acc:MGI:3648919]
DMR_100	1	89450001	89451000	1000	3.01636e-05	0.00170045	-15.1059	Distal Intergenic	1	89454806	89897617	442812	1	ENSMUSG00000055013	-3806	Agap1	MGI Symbol	protein_coding	ArfGAP with GTPase domain, ankyrin repeat and PH domain 1 [Source:MGI Symbol;Acc:MGI:2653690]	ARF GAP WITH GTPASE ANK REPEAT AND PH DOMAIN CONTAINING 1 AGAP 1 CENTAURIN GAMMA 2 CNT G2
DMR_2922	14	60451001	60452000	1000	1.11051e-05	0.000784977	-15.0935	Distal Intergenic	14	60441979	60442453	475	1	ENSMUSG00000114948	9022	Gm6066	MGI Symbol	processed_pseudogene	predicted gene 6066 [Source:MGI Symbol;Acc:MGI:3645392]
DMR_654	3	131197001	131198000	1000	0.00132665	0.0281388	-15.0838	Intron (ENSMUST00000029611/ENSMUSG00000027985, intron 8 of 11)	3	131136785	131139042	2258	1	ENSMUSG00000027985	60216	Lef1	MGI Symbol	protein_coding	lymphoid enhancer binding factor 1 [Source:MGI Symbol;Acc:MGI:96770]
DMR_1860	9	6811001	6812000	1000	1.28349e-06	0.000142478	-15.0838	Distal Intergenic	9	6801843	6802419	577	1	ENSMUSG00000111464	9158	Gm48675	MGI Symbol	processed_pseudogene	predicted gene, 48675 [Source:MGI Symbol;Acc:MGI:6098295]
DMR_3156	16	29051001	29052000	1000	0.00143536	0.0297613	-15.0828	Distal Intergenic	16	28950923	28951355	433	2	ENSMUSG00000116861	-99646	Gm8253	MGI Symbol	processed_pseudogene	predicted gene 8253 [Source:MGI Symbol;Acc:MGI:3647612]
DMR_2773	13	57549001	57550000	1000	0.00209514	0.0388547	-15.078	Intron (ENSMUST00000187852/ENSMUSG00000056222, intron 5 of 9)	13	57276678	57277128	451	1	ENSMUSG00000056222	272323	Spock1	MGI Symbol	protein_coding	sparc/osteonectin, cwcv and kazal-like domains proteoglycan 1 [Source:MGI Symbol;Acc:MGI:105371]	TESTICAN 1 PRECURSOR SPOCK
DMR_1857	9	3017001	3018000	1000	0.00652055	0.083479	-15.0628	Promoter (<=1kb)	9	3017408	3019022	1615	1	ENSMUSG00000095547	0	Gm10719	MGI Symbol	protein_coding	predicted gene 10719 [Source:MGI Symbol;Acc:MGI:3641690]
DMR_2240	11	4404001	4405000	1000	1.10483e-07	1.91267e-05	-15.0512	Intron (ENSMUST00000109948/ENSMUSG00000020419, intron 10 of 10)	11	4424068	4427262	3195	2	ENSMUSG00000020419	22262	Hormad2	MGI Symbol	protein_coding	HORMA domain containing 2 [Source:MGI Symbol;Acc:MGI:1923078]	HORMA DOMAIN CONTAINING
DMR_1698	8	45913001	45914000	1000	0.000159571	0.00601866	-15.0426	Promoter (1-2kb)	8	45915032	45919238	4207	1	ENSMUSG00000031636	-1032	Pdlim3	MGI Symbol	protein_coding	PDZ and LIM domain 3 [Source:MGI Symbol;Acc:MGI:1859274]
DMR_1611	7	130594001	130595000	1000	4.6943e-07	6.32701e-05	-15.0403	Promoter (1-2kb)	7	130596318	130716839	120522	1	ENSMUSG00000030852	-1318	Tacc2	MGI Symbol	protein_coding	transforming, acidic coiled-coil containing protein 2 [Source:MGI Symbol;Acc:MGI:1928899]	TRANSFORMING ACIDIC COILED COIL CONTAINING 2
DMR_1217	5	146686001	146687000	1000	0.00636046	0.0820283	-15.0251	Distal Intergenic	5	146706622	146707496	875	1	ENSMUSG00000106020	-19622	4930573C15Rik	MGI Symbol	lincRNA	RIKEN cDNA 4930573C15 gene [Source:MGI Symbol;Acc:MGI:1923199]
DMR_3352	17	73218001	73219000	1000	7.61751e-09	1.96073e-06	-15.008	Intron (ENSMUST00000067545/ENSMUSG00000054469, intron 5 of 5)	17	73204150	73240371	36222	1	ENSMUSG00000054469	13851	Lclat1	MGI Symbol	protein_coding	lysocardiolipin acyltransferase 1 [Source:MGI Symbol;Acc:MGI:2684937]	1 ACYL SN GLYCEROL 3 PHOSPHATE ACYLTRANSFERASE EC_2.3.1.51 1 ACYLGLYCEROL 3 PHOSPHATE O ACYLTRANSFERASE 1 AGP ACYLTRANSFERASE 1 AGPAT LYSOPHOSPHATIDIC ACID ACYLTRANSFERASE LPAAT
DMR_1642	8	9296001	9297000	1000	0.00133307	0.028237	-15.0063	Intron (ENSMUST00000110969/ENSMUSG00000079157, intron 1 of 2)	8	9207877	9323288	115412	2	ENSMUSG00000079157	26288	Fam155a	MGI Symbol	protein_coding	family with sequence similarity 155, member A [Source:MGI Symbol;Acc:MGI:2142765]	TRANSMEMBRANE FAM155A
DMR_1431	6	146339001	146340000	1000	0.000587049	0.01561	-15.0045	Intron (ENSMUST00000079573/ENSMUSG00000030287, intron 25 of 55)	6	146376417	146378186	1770	1	ENSMUSG00000030287	-36417	Itpr2	MGI Symbol	protein_coding	inositol 1,4,5-triphosphate receptor 2 [Source:MGI Symbol;Acc:MGI:99418]	INOSITOL 1 4 5 TRISPHOSPHATE RECEPTOR TYPE 2 IP3 RECEPTOR 2 IP3R 2 INS TYPE 2 INOSITOL 1 4 5 TRISPHOSPHATE RECEPTOR TYPE 2 INSP3 RECEPTOR
DMR_484	2	166923001	166924000	1000	0.000380788	0.0114986	-15	Intron (ENSMUST00000171410/ENSMUSG00000002718, intron 1 of 6)	2	166927530	166945808	18279	1	ENSMUSG00000002718	-3530	Cse1l	MGI Symbol	protein_coding	chromosome segregation 1-like (S. cerevisiae) [Source:MGI Symbol;Acc:MGI:1339951]
DMR_2251	11	7142001	7143000	1000	0.000903643	0.0213349	-15	Intron (ENSMUST00000020706/ENSMUSG00000020431, intron 8 of 19)	11	7159882	7172879	12998	1	ENSMUSG00000020431	-16882	Adcy1	MGI Symbol	protein_coding	adenylate cyclase 1 [Source:MGI Symbol;Acc:MGI:99677]	ADENYLATE CYCLASE TYPE 1 EC_4.6.1.1 ATP PYROPHOSPHATE LYASE 1 ADENYLATE CYCLASE TYPE I ADENYLYL CYCLASE 1 CA 2+ /CALMODULIN ACTIVATED ADENYLYL CYCLASE
DMR_2554	12	56150001	56151000	1000	3.05485e-05	0.00171698	-15	Distal Intergenic	12	56189414	56191115	1702	1	ENSMUSG00000112650	-38414	Gm5184	MGI Symbol	processed_pseudogene	predicted gene 5184 [Source:MGI Symbol;Acc:MGI:3647558]
DMR_2610	12	81709001	81710000	1000	0.00534693	0.0732538	-14.995	Distal Intergenic	12	81717830	81720052	2223	2	ENSMUSG00000113184	10052	Gm49654	MGI Symbol	lincRNA	predicted gene, 49654 [Source:MGI Symbol;Acc:MGI:6215088]
DMR_1172	5	129302001	129303000	1000	0.00294379	0.0491085	-14.9844	Distal Intergenic	5	129363562	129364721	1160	1	ENSMUSG00000104681	-60562	Gm43001	MGI Symbol	lincRNA	predicted gene 43001 [Source:MGI Symbol;Acc:MGI:5663138]
DMR_2847	13	115810001	115811000	1000	0.00129763	0.0277209	-14.9733	Distal Intergenic	13	115770936	115771468	533	1	ENSMUSG00000114324	39065	Gm18135	MGI Symbol	processed_pseudogene	predicted gene, 18135 [Source:MGI Symbol;Acc:MGI:5010320]
DMR_1928	9	57562001	57563000	1000	0.00392858	0.0594864	-14.9715	Promoter (<=1kb)	9	57562907	57577697	14791	1	ENSMUSG00000040188	0	Scamp2	MGI Symbol	protein_coding	secretory carrier membrane protein 2 [Source:MGI Symbol;Acc:MGI:1346518]
DMR_1086	5	107874001	107875000	1000	5.24454e-08	1.00321e-05	-14.9656	Promoter (<=1kb)	5	107815611	107875044	59434	2	ENSMUSG00000011831	44	Evi5	MGI Symbol	protein_coding	ecotropic viral integration site 5 [Source:MGI Symbol;Acc:MGI:104736]
DMR_3155	16	25584001	25585000	1000	0.00230308	0.0415357	-14.9645	Distal Intergenic	16	25683763	25821318	137556	1	ENSMUSG00000022510	-98763	Trp63	MGI Symbol	protein_coding	transformation related protein 63 [Source:MGI Symbol;Acc:MGI:1330810]	CELLULAR TUMOR ANTIGEN P53 TUMOR SUPPRESSOR P53
DMR_3397	18	13878001	13879000	1000	0.00079684	0.0194259	-14.9612	Promoter (1-2kb)	18	13846791	13876326	29536	2	ENSMUSG00000024420	-1675	Zfp521	MGI Symbol	protein_coding	zinc finger protein 521 [Source:MGI Symbol;Acc:MGI:95459]
DMR_1302	6	61931001	61932000	1000	0.000570128	0.015265	-14.951	Intron (ENSMUST00000126214/ENSMUSG00000039578, intron 9 of 10)	6	61956689	62382865	426177	1	ENSMUSG00000039578	-24689	Ccser1	MGI Symbol	protein_coding	coiled-coil serine rich 1 [Source:MGI Symbol;Acc:MGI:3045354]	SERINE RICH COILED COIL DOMAIN CONTAINING COILED COIL SERINE RICH
DMR_699	4	10893001	10894000	1000	2.82764e-05	0.00162351	-14.9509	Exon (ENSMUST00000080517/ENSMUSG00000059482, exon 5 of 6)	4	10879539	10891778	12240	1	ENSMUSG00000059482	13462	2610301B20Rik	MGI Symbol	protein_coding	RIKEN cDNA 2610301B20 gene [Source:MGI Symbol;Acc:MGI:1914407]
DMR_2083	10	24782001	24783000	1000	1.5839e-05	0.0010312	-14.9425	Intron (ENSMUST00000020169/ENSMUSG00000019989, intron 20 of 24)	10	24773491	24785005	11515	2	ENSMUSG00000019989	2005	Enpp3	MGI Symbol	protein_coding	ectonucleotide pyrophosphatase/phosphodiesterase 3 [Source:MGI Symbol;Acc:MGI:2143702]	ECTONUCLEOTIDE PYROPHOSPHATASE/PHOSPHODIESTERASE FAMILY MEMBER 3 E NPP 3 PHOSPHODIESTERASE I BETA PD IBETA PHOSPHODIESTERASE I/NUCLEOTIDE PYROPHOSPHATASE 3 CD203C ANTIGEN [INCLUDES ALKALINE PHOSPHODIESTERASE I EC_3.1.4.1 ; NUCLEOTIDE PYROPHOSPHATASE NPPASE EC_3.6.1.- 9 NUCLEOTIDE DIPHOSPHATASE ]
DMR_2756	13	52476001	52477000	1000	0.00228395	0.0412526	-14.9385	Distal Intergenic	13	52504380	52531279	26900	2	ENSMUSG00000047842	54279	Diras2	MGI Symbol	protein_coding	DIRAS family, GTP-binding RAS-like 2 [Source:MGI Symbol;Acc:MGI:1915453]	GTP BINDING DI RAS2 PRECURSOR DISTINCT SUBGROUP OF THE RAS FAMILY MEMBER 2
DMR_3601	19	58152001	58153000	1000	8.115e-11	3.84472e-08	-14.9321	Distal Intergenic	19	58204139	58236047	31909	1	ENSMUSG00000087002	-51139	Gm16277	MGI Symbol	antisense	predicted gene 16277 [Source:MGI Symbol;Acc:MGI:3826543]
DMR_661	3	133643001	133644000	1000	0.000264682	0.00881613	-14.9314	Distal Intergenic	3	133623684	133634758	11075	2	ENSMUSG00000102530	-8243	Gm37228	MGI Symbol	TEC	predicted gene, 37228 [Source:MGI Symbol;Acc:MGI:5610456]
DMR_598	3	89366001	89367000	1000	0.00532113	0.0730468	-14.9181	Promoter (<=1kb)	3	89350219	89365253	15035	2	ENSMUSG00000042672	-748	Dcst1	MGI Symbol	protein_coding	DC-STAMP domain containing 1 [Source:MGI Symbol;Acc:MGI:1925022]
DMR_1508	7	49579001	49580000	1000	0.000108933	0.00453749	-14.9171	Intron (ENSMUST00000183659/ENSMUSG00000052512, intron 28 of 39)	7	49575140	49576605	1466	1	ENSMUSG00000052512	3861	Nav2	MGI Symbol	protein_coding	neuron navigator 2 [Source:MGI Symbol;Acc:MGI:2183691]
DMR_1183	5	135935001	135936000	1000	3.39919e-10	1.35142e-07	-14.9088	Promoter (<=1kb)	5	135930685	135934616	3932	2	ENSMUSG00000051391	-385	Ywhag	MGI Symbol	protein_coding	tyrosine 3-monooxygenase/tryptophan 5-monooxygenase activation protein, gamma polypeptide [Source:MGI Symbol;Acc:MGI:108109]	UNKNOWN
DMR_2424	11	106591001	106592000	1000	0.00146808	0.030235	-14.9038	Intron (ENSMUST00000042780/ENSMUSG00000040548, intron 1 of 11)	11	106568483	106580600	12118	2	ENSMUSG00000040548	-10401	Tex2	MGI Symbol	protein_coding	testis expressed gene 2 [Source:MGI Symbol;Acc:MGI:102465]
DMR_1970	9	77817001	77818000	1000	0.00154483	0.0313531	-14.8999	Distal Intergenic	9	77807036	77809793	2758	2	ENSMUSG00000111253	-7208	Gm34654	MGI Symbol	lincRNA	predicted gene, 34654 [Source:MGI Symbol;Acc:MGI:5593813]
DMR_1116	5	116919001	116920000	1000	0.000122043	0.00494697	-14.8977	Distal Intergenic	5	116818215	116830554	12340	2	ENSMUSG00000106909	-88447	Gm43122	MGI Symbol	lincRNA	predicted gene 43122 [Source:MGI Symbol;Acc:MGI:5663259]
DMR_1556	7	83092001	83093000	1000	0.00445494	0.0649225	-14.8768	Intron (ENSMUST00000208611/ENSMUSG00000053528, intron 1 of 3)	7	83084381	83179429	95049	1	ENSMUSG00000053528	7620	A530021J07Rik	MGI Symbol	lincRNA	Riken cDNA A530021J07 gene [Source:MGI Symbol;Acc:MGI:3687211]
DMR_1832	8	122849001	122850000	1000	5.76774e-10	2.14353e-07	-14.8738	Intron (ENSMUST00000127664/ENSMUSG00000092329, intron 1 of 15)	8	122847966	122867397	19432	1	ENSMUSG00000031962	1035	Cdh15	MGI Symbol	protein_coding	cadherin 15 [Source:MGI Symbol;Acc:MGI:106672]	CADHERIN 15 PRECURSOR CADHERIN 14 MUSCLE CADHERIN M CADHERIN
DMR_219	1	180680001	180681000	1000	0.000698575	0.0176795	-14.8571	Promoter (<=1kb)	1	180680887	180690687	9801	1	ENSMUSG00000058729	0	Lin9	MGI Symbol	protein_coding	lin-9 homolog (C. elegans) [Source:MGI Symbol;Acc:MGI:1919818]
DMR_1063	5	95852001	95853000	1000	0.000188422	0.00680171	-14.8274	Distal Intergenic	5	95861714	95862715	1002	1	ENSMUSG00000096617	-8714	Gm5559	MGI Symbol	processed_pseudogene	predicted gene 5559 [Source:MGI Symbol;Acc:MGI:3779498]
DMR_3297	17	35493001	35494000	1000	0.00717416	0.0890064	-14.8148	Distal Intergenic	17	35506018	35510772	4755	1	ENSMUSG00000024406	-12018	Pou5f1	MGI Symbol	protein_coding	POU domain, class 5, transcription factor 1 [Source:MGI Symbol;Acc:MGI:101893]	POU DOMAIN CLASS 5 TRANSCRIPTION FACTOR 1 OCTAMER BINDING 3 OCT 3 OCTAMER BINDING 4 OCT 4 OCTAMER BINDING TRANSCRIPTION FACTOR 3 OTF 3
DMR_2806	13	73646001	73647000	1000	0.00237407	0.0423971	-14.8059	Promoter (1-2kb)	13	73648185	73649227	1043	1	ENSMUSG00000021611	-1185	Tert	MGI Symbol	protein_coding	telomerase reverse transcriptase [Source:MGI Symbol;Acc:MGI:1202709]	TELOMERASE REVERSE TRANSCRIPTASE EC_2.7.7.49 TELOMERASE CATALYTIC SUBUNIT
DMR_1495	7	43770001	43771000	1000	0.00250454	0.044008	-14.792	Exon (ENSMUST00000107970/ENSMUSG00000044430, exon 4 of 6)	7	43769100	43773475	4376	1	ENSMUSG00000044430	901	Klk12	MGI Symbol	protein_coding	kallikrein related-peptidase 12 [Source:MGI Symbol;Acc:MGI:1916761]	SNAKE VENOM SERINE PROTEASE SVSP
DMR_1485	7	36713001	36714000	1000	0.00745523	0.0911396	-14.7894	Intron (ENSMUST00000021641/ENSMUSG00000021217, intron 1 of 1)	7	36710174	36711333	1160	1	ENSMUSG00000021217	2827	Tshz3	MGI Symbol	protein_coding	teashirt zinc finger family member 3 [Source:MGI Symbol;Acc:MGI:2442819]	TEASHIRT HOMOLOG
DMR_1713	8	63952001	63953000	1000	0.000394628	0.0117944	-14.7695	Promoter (<=1kb)	8	63924694	63952170	27477	2	ENSMUSG00000094443	0	Sgo2b	MGI Symbol	protein_coding	shugoshin 2B [Source:MGI Symbol;Acc:MGI:3644562]
DMR_2743	13	47279001	47280000	1000	0.00283882	0.0479473	-14.7694	Distal Intergenic	13	47335251	47340939	5689	2	ENSMUSG00000114958	60939	Gm48612	MGI Symbol	lincRNA	predicted gene, 48612 [Source:MGI Symbol;Acc:MGI:6098200]
DMR_3347	17	71232001	71233000	1000	0.00220032	0.040202	-14.7541	3' UTR	17	71231433	71238085	6653	1	ENSMUSG00000024052	568	Lpin2	MGI Symbol	protein_coding	lipin 2 [Source:MGI Symbol;Acc:MGI:1891341]
DMR_1450	7	17727001	17728000	1000	0.00584285	0.0776975	-14.7465	Intron (ENSMUST00000081907/ENSMUSG00000008789, intron 2 of 8)	7	17713238	17761132	47895	1	ENSMUSG00000008789	13763	Ceacam5	MGI Symbol	protein_coding	carcinoembryonic antigen-related cell adhesion molecule 5 [Source:MGI Symbol;Acc:MGI:1920500]	CARCINOEMBRYONIC ANTIGEN RELATED CELL ADHESION MOLECULE PRECURSOR
DMR_3224	16	93011001	93012000	1000	0.000730945	0.0182599	-14.7416	Distal Intergenic	16	93072755	93072822	68	1	ENSMUSG00000098983	-60755	Gm28003	MGI Symbol	miRNA	predicted gene, 28003 [Source:MGI Symbol;Acc:MGI:5531385]
DMR_2934	14	70000001	70001000	1000	4.35657e-05	0.00226663	-14.7255	Intron (ENSMUST00000022678/ENSMUSG00000022085, intron 4 of 6)	14	70018231	70057367	39137	2	ENSMUSG00000022085	56367	Pebp4	MGI Symbol	protein_coding	phosphatidylethanolamine binding protein 4 [Source:MGI Symbol;Acc:MGI:1920773]	PHOSPHATIDYLETHANOLAMINE BINDING 4 PRECURSOR PEBP 4
DMR_2237	10	128610001	128611000	1000	0.00565868	0.0761268	-14.7177	Distal Intergenic	10	128615401	128616039	639	1	ENSMUSG00000112068	-4401	Gm9182	MGI Symbol	processed_pseudogene	predicted gene 9182 [Source:MGI Symbol;Acc:MGI:3644174]
DMR_1576	7	100503001	100504000	1000	0.00505141	0.0705863	-14.712	3' UTR	7	100498346	100499302	957	1	ENSMUSG00000033685	4655	Ucp2	MGI Symbol	protein_coding	uncoupling protein 2 (mitochondrial, proton carrier) [Source:MGI Symbol;Acc:MGI:109354]	MITOCHONDRIAL UNCOUPLING 2 UCP 2 SOLUTE CARRIER FAMILY 25 MEMBER 8
DMR_887	4	144403001	144404000	1000	0.00378403	0.0580343	-14.7119	Promoter (<=1kb)	4	144404868	144406301	1434	1	ENSMUSG00000028590	-868	Pramef12os	MGI Symbol	antisense	PRAME family member 12, opposite strand [Source:MGI Symbol;Acc:MGI:1925973]
DMR_1613	7	131118001	131119000	1000	0.0030725	0.0505341	-14.6926	Promoter (<=1kb)	7	131119000	131121564	2565	1	ENSMUSG00000047517	0	Dmbt1	MGI Symbol	protein_coding	deleted in malignant brain tumors 1 [Source:MGI Symbol;Acc:MGI:106210]	DELETED IN MALIGNANT BRAIN TUMORS 1 FRAGMENT
DMR_2074	10	18139001	18140000	1000	8.91808e-06	0.000663588	-14.685	Promoter (<=1kb)	10	18128903	18139114	10212	2	ENSMUSG00000071392	0	Ect2l	MGI Symbol	protein_coding	epithelial cell transforming sequence 2 oncogene-like [Source:MGI Symbol;Acc:MGI:3641723]
DMR_2487	12	19668001	19669000	1000	8.63892e-10	3.05103e-07	-14.6753	Distal Intergenic	12	19658046	19658434	389	1	ENSMUSG00000113714	9955	Gm48635	MGI Symbol	processed_pseudogene	predicted gene, 48635 [Source:MGI Symbol;Acc:MGI:6098241]
DMR_190	1	160389001	160390000	1000	4.34383e-05	0.0022623	-14.6597	Intron (ENSMUST00000194105/ENSMUSG00000104302, intron 4 of 4)	1	160219174	160351571	132398	2	ENSMUSG00000026721	-37430	Rabgap1l	MGI Symbol	protein_coding	RAB GTPase activating protein 1-like [Source:MGI Symbol;Acc:MGI:1352507]	RAB GTPASE ACTIVATING 1
DMR_3336	17	65866001	65867000	1000	0.00059259	0.0157206	-14.6403	Intron (ENSMUST00000024905/ENSMUSG00000024096, intron 2 of 9)	17	65849420	65867830	18411	2	ENSMUSG00000024096	830	Ralbp1	MGI Symbol	protein_coding	ralA binding protein 1 [Source:MGI Symbol;Acc:MGI:108466]	RALA BINDING 1 RALBP1 DINITROPHENYL S GLUTATHIONE ATPASE DNP SG ATPASE RAL INTERACTING 1
DMR_2121	10	57340001	57341000	1000	0.000174662	0.00643187	-14.6377	Distal Intergenic	10	57386423	57391155	4733	1	ENSMUSG00000111969	-45423	Gm9129	MGI Symbol	processed_pseudogene	predicted gene 9129 [Source:MGI Symbol;Acc:MGI:3648388]
DMR_3425	18	37824001	37825000	1000	0.00837297	0.0982881	-14.6166	Promoter (<=1kb)	18	37824148	37840058	15911	1	ENSMUSG00000102828	0	Gm38182	MGI Symbol	processed_transcript	predicted gene, 38182 [Source:MGI Symbol;Acc:MGI:5611410]
DMR_3514	19	7183001	7184000	1000	0.000341668	0.0106409	-14.6085	Intron (ENSMUST00000040261/ENSMUSG00000036278, intron 3 of 10)	19	7199540	7200464	925	2	ENSMUSG00000036278	16464	Macrod1	MGI Symbol	protein_coding	mono-ADP ribosylhydrolase 1 [Source:MGI Symbol;Acc:MGI:2147583]	ADP RIBOSE GLYCOHYDROLASE MACROD1 MACRO DOMAIN CONTAINING 1 O ACETYL ADP RIBOSE DEACETYLASE MACROD1 EC_3.1.1.106 LRP16 [PROTEIN ADP RIBOSYLASPARTATE] HYDROLASE MACROD1 EC_3.2.2.- [PROTEIN ADP RIBOSYLGLUTAMATE] HYDROLASE MACROD1 EC_3.2.-.- 2
DMR_1517	7	59200001	59201000	1000	1.45075e-06	0.000157421	-14.6067	Distal Intergenic	7	59202391	59203802	1412	2	ENSMUSG00000109332	2802	Gm44742	MGI Symbol	TEC	predicted gene 44742 [Source:MGI Symbol;Acc:MGI:5753318]
DMR_2673	12	112564001	112565000	1000	0.0017226	0.0337959	-14.5999	Distal Intergenic	12	112588784	112614957	26174	1	ENSMUSG00000037679	-23784	Inf2	MGI Symbol	protein_coding	inverted formin, FH2 and WH2 domain containing [Source:MGI Symbol;Acc:MGI:1917685]
DMR_2136	10	68100001	68101000	1000	0.000158239	0.00598223	-14.5982	Intron (ENSMUST00000219238/ENSMUSG00000019947, intron 9 of 9)	10	68096454	68136626	40173	2	ENSMUSG00000019947	35626	Arid5b	MGI Symbol	protein_coding	AT rich interactive domain 5B (MRF1-like) [Source:MGI Symbol;Acc:MGI:2175912]	AT RICH INTERACTIVE DOMAIN CONTAINING 5B ARID DOMAIN CONTAINING 5B MRF1 MODULATOR RECOGNITION FACTOR 2 MRF 2
DMR_2447	11	116710001	116711000	1000	0.00252909	0.0442993	-14.5833	Distal Intergenic	11	116675303	116694868	19566	2	ENSMUSG00000057286	-15133	St6galnac2	MGI Symbol	protein_coding	ST6 (alpha-N-acetyl-neuraminyl-2,3-beta-galactosyl-1,3)-N-acetylgalactosaminide alpha-2,6-sialyltransferase 2 [Source:MGI Symbol;Acc:MGI:107553]
DMR_2810	13	87289001	87290000	1000	2.27376e-05	0.0013643	-14.5833	Distal Intergenic	13	87307726	87308524	799	1	ENSMUSG00000114750	-17726	Gm18265	MGI Symbol	processed_pseudogene	predicted gene, 18265 [Source:MGI Symbol;Acc:MGI:5010450]
DMR_3101	15	90578001	90579000	1000	0.000755164	0.01871	-14.5833	Intron (ENSMUST00000088649/ENSMUSG00000052560, intron 6 of 18)	15	90561347	90561829	483	1	ENSMUSG00000052560	16654	Cpne8	MGI Symbol	protein_coding	copine VIII [Source:MGI Symbol;Acc:MGI:1914121]	COPINE 8 COPINE VIII
DMR_1602	7	125487001	125488000	1000	5.80097e-12	3.83886e-09	-14.5803	Intron (ENSMUST00000033006/ENSMUSG00000030750, intron 1 of 7)	7	125471113	125491399	20287	2	ENSMUSG00000030750	3399	Nsmce1	MGI Symbol	protein_coding	NSE1 homolog, SMC5-SMC6 complex component [Source:MGI Symbol;Acc:MGI:1914961]	NON STRUCTURAL MAINTENANCE OF CHROMOSOMES ELEMENT 1 HOMOLOG NON SMC ELEMENT 1 HOMOLOG EC_2.3.2.27
DMR_2200	10	96201001	96202000	1000	0.000406732	0.0120647	-14.5729	Distal Intergenic	10	96226020	96248866	22847	1	ENSMUSG00000112762	-24020	4930459C07Rik	MGI Symbol	lincRNA	RIKEN cDNA 4930459C07 gene [Source:MGI Symbol;Acc:MGI:1922131]
DMR_3681	X	110099001	110100000	1000	0.00659481	0.0841251	-14.565	Distal Intergenic	20	109910221	109911772	1552	1	ENSMUSG00000083928	188780	Gm4991	MGI Symbol	processed_pseudogene	predicted gene 4991 [Source:MGI Symbol;Acc:MGI:3643043]
DMR_897	4	147442001	147443000	1000	2.02286e-06	0.000205437	-14.5068	Promoter (<=1kb)	4	147443471	147444029	559	1	ENSMUSG00000082248	-471	Gm13161	MGI Symbol	processed_pseudogene	predicted gene 13161 [Source:MGI Symbol;Acc:MGI:3650656]
DMR_1953	9	65448001	65449000	1000	0.00649774	0.0832857	-14.5038	Exon (ENSMUST00000074792/ENSMUSG00000059183, exon 8 of 9)	9	65443541	65452125	8585	1	ENSMUSG00000059183	4460	Mtfmt	MGI Symbol	protein_coding	mitochondrial methionyl-tRNA formyltransferase [Source:MGI Symbol;Acc:MGI:1916856]
DMR_1528	7	68262001	68263000	1000	1.40374e-05	0.000942801	-14.498	Intron (ENSMUST00000032770/ENSMUSG00000030553, intron 1 of 3)	7	68236610	68264233	27624	2	ENSMUSG00000030553	1233	Pgpep1l	MGI Symbol	protein_coding	pyroglutamyl-peptidase I-like [Source:MGI Symbol;Acc:MGI:1925694]	PYROGLUTAMYL PEPTIDASE 1 EC_3.4.19.3 5 OXOPROLYL PEPTIDASE PYROGLUTAMYL AMINOPEPTIDASE I PAP I PYROGLUTAMYL PEPTIDASE I PGP I PYRROLIDONE CARBOXYLATE PEPTIDASE
DMR_2212	10	114772001	114773000	1000	1.47781e-05	0.000977647	-14.4948	Intron (ENSMUST00000161975/ENSMUSG00000089934, intron 1 of 1)	10	114757747	114785104	27358	1	ENSMUSG00000089934	14254	4930473D10Rik	MGI Symbol	antisense	RIKEN cDNA 4930473D10 gene [Source:MGI Symbol;Acc:MGI:1925262]
DMR_2087	10	26777001	26778000	1000	0.00116332	0.0256586	-14.4863	Intron (ENSMUST00000176060/ENSMUSG00000039031, intron 1 of 4)	10	26772547	26775414	2868	1	ENSMUSG00000039031	4454	Arhgap18	MGI Symbol	protein_coding	Rho GTPase activating protein 18 [Source:MGI Symbol;Acc:MGI:1921160]	RHO GTPASE ACTIVATING 18 RHO TYPE GTPASE ACTIVATING 18
DMR_1486	7	37471001	37472000	1000	0.00621105	0.0808167	-14.4761	Intron (ENSMUST00000206763/ENSMUSG00000043456, intron 3 of 3)	7	37465120	37467422	2303	2	ENSMUSG00000043456	-3579	Zfp536	MGI Symbol	protein_coding	zinc finger protein 536 [Source:MGI Symbol;Acc:MGI:1926102]
DMR_2477	12	17020001	17021000	1000	2.78306e-40	1.54307e-36	-14.472	Distal Intergenic	12	17003319	17011727	8409	2	ENSMUSG00000071398	-8274	2410004P03Rik	MGI Symbol	protein_coding	RIKEN cDNA 2410004P03 gene [Source:MGI Symbol;Acc:MGI:1920917]
DMR_164	1	135744001	135745000	1000	1.31039e-07	2.20166e-05	-14.4578	Intron (ENSMUST00000097561/ENSMUSG00000026421, intron 2 of 5)	1	135729147	135752232	23086	1	ENSMUSG00000026421	14854	Csrp1	MGI Symbol	protein_coding	cysteine and glycine-rich protein 1 [Source:MGI Symbol;Acc:MGI:88549]	CYSTEINE AND GLYCINE RICH 1 CYSTEINE RICH 1 CRP1
DMR_3348	17	71744001	71745000	1000	8.29016e-05	0.00369553	-14.4578	3' UTR	17	71743555	71752894	9340	2	ENSMUSG00000044375	7894	Pcare	MGI Symbol	protein_coding	photoreceptor cilium actin regulator [Source:MGI Symbol;Acc:MGI:2385061]	PHOTORECEPTOR CILIUM ACTIN REGULATOR
DMR_592	3	87082001	87083000	1000	0.000116297	0.00477347	-14.433	3' UTR	3	87066893	87067024	132	1	ENSMUSG00000077672	15108	Gm24472	MGI Symbol	snoRNA	predicted gene, 24472 [Source:MGI Symbol;Acc:MGI:5454249]
DMR_2207	10	107803001	107804000	1000	0.000147176	0.00568383	-14.4258	Exon (ENSMUST00000165341/ENSMUSG00000091455, exon 34 of 58)	10	107517049	107720051	203003	2	ENSMUSG00000091455	-82950	Otogl	MGI Symbol	protein_coding	otogelin-like [Source:MGI Symbol;Acc:MGI:3647600]	OTOGELIN
DMR_609	3	95877001	95878000	1000	0.000853499	0.0204451	-14.4245	Intron (ENSMUST00000142433/ENSMUSG00000080727, intron 1 of 1)	3	95879510	95881246	1737	2	ENSMUSG00000080727	3246	C920021L13Rik	MGI Symbol	antisense	RIKEN cDNA C920021L13 gene [Source:MGI Symbol;Acc:MGI:1923991]
DMR_2772	13	57363001	57364000	1000	0.00849475	0.0992506	-14.411	Distal Intergenic	13	57276678	57277128	451	1	ENSMUSG00000114411	86323	Gm48176	MGI Symbol	processed_pseudogene	predicted gene, 48176 [Source:MGI Symbol;Acc:MGI:6097552]
DMR_3089	15	85557001	85558000	1000	6.43678e-05	0.00305596	-14.4035	Intron (ENSMUST00000109424/ENSMUSG00000022382, intron 2 of 3)	15	85559011	85567022	8012	2	ENSMUSG00000022382	9022	Wnt7b	MGI Symbol	protein_coding	wingless-type MMTV integration site family, member 7B [Source:MGI Symbol;Acc:MGI:98962]
DMR_2325	11	66730001	66731000	1000	1.404e-05	0.000942801	-14.3809	Distal Intergenic	11	66563607	66564585	979	1	ENSMUSG00000080978	166394	Gm12297	MGI Symbol	processed_pseudogene	predicted gene 12297 [Source:MGI Symbol;Acc:MGI:3649682]
DMR_1125	5	118260001	118261000	1000	1.8903e-10	7.86587e-08	-14.3547	Intron (ENSMUST00000049138/ENSMUSG00000032840, intron 4 of 4)	5	118266449	118266580	132	1	ENSMUSG00000032840	-5449	2410131K14Rik	MGI Symbol	protein_coding	RIKEN cDNA 2410131K14 gene [Source:MGI Symbol;Acc:MGI:1924042]	PRECURSOR
DMR_43	1	43882001	43883000	1000	0.00287257	0.0483466	-14.353	Distal Intergenic	1	43888051	43888595	545	1	ENSMUSG00000100701	-5051	Gm19587	MGI Symbol	processed_pseudogene	predicted gene, 19587 [Source:MGI Symbol;Acc:MGI:5011772]
DMR_2154	10	77799001	77800000	1000	0.0035904	0.0560162	-14.3487	Promoter (<=1kb)	10	77798387	77799133	747	2	ENSMUSG00000096380	0	Gm19668	MGI Symbol	protein_coding	predicted gene, 19668 [Source:MGI Symbol;Acc:MGI:5011853]	UNCHARACTERIZED
DMR_3099	15	89451001	89452000	1000	3.83917e-09	1.09236e-06	-14.3426	Promoter (1-2kb)	15	89453913	89464468	10556	1	ENSMUSG00000022619	-1913	Mapk8ip2	MGI Symbol	protein_coding	mitogen-activated protein kinase 8 interacting protein 2 [Source:MGI Symbol;Acc:MGI:1926555]
DMR_575	3	63108001	63109000	1000	5.26616e-05	0.00262855	-14.3382	Distal Intergenic	3	63152217	63152358	142	1	ENSMUSG00000089175	-43217	Gm22433	MGI Symbol	scaRNA	predicted gene, 22433 [Source:MGI Symbol;Acc:MGI:5452210]
DMR_1332	6	88803001	88804000	1000	0.000567383	0.0152152	-14.3353	Exon (ENSMUST00000203158/ENSMUSG00000107966, exon 1 of 1)	6	88802243	88806015	3773	1	ENSMUSG00000107966	758	Gm44001	MGI Symbol	TEC	predicted gene, 44001 [Source:MGI Symbol;Acc:MGI:5690393]
DMR_2684	13	4873001	4874000	1000	0.000684795	0.0174448	-14.3264	Distal Intergenic	13	4915714	4943052	27339	2	ENSMUSG00000113866	69052	Gm47450	MGI Symbol	lincRNA	predicted gene, 47450 [Source:MGI Symbol;Acc:MGI:6096407]
DMR_1688	8	36122001	36123000	1000	2.68345e-05	0.00155729	-14.3043	Intron (ENSMUST00000110492/ENSMUSG00000050271, intron 3 of 5)	8	36094861	36106609	11749	1	ENSMUSG00000050271	27140	Prag1	MGI Symbol	protein_coding	PEAK1 related kinase activating pseudokinase 1 [Source:MGI Symbol;Acc:MGI:1196223]	INACTIVE TYROSINE KINASE PRAG1 PEAK1 RELATED KINASE ACTIVATING PSEUDOKINASE 1 SUGEN KINASE 223 SGK223
DMR_2549	12	52422001	52423000	1000	1.55422e-05	0.00101834	-14.2914	Intron (ENSMUST00000218097/ENSMUSG00000112139, intron 1 of 1)	12	52401359	52448125	46767	2	ENSMUSG00000112139	25125	Gm47431	MGI Symbol	lincRNA	predicted gene, 47431 [Source:MGI Symbol;Acc:MGI:6096379]
DMR_1675	8	24717001	24718000	1000	1.90058e-05	0.00118474	-14.2906	Intron (ENSMUST00000033958/ENSMUSG00000031553, intron 4 of 21)	8	24711406	24714550	3145	1	ENSMUSG00000031553	5595	Adam3	MGI Symbol	protein_coding	a disintegrin and metallopeptidase domain 3 (cyritestin) [Source:MGI Symbol;Acc:MGI:102518]
DMR_291	2	27238001	27239000	1000	1.0701e-05	0.000764103	-14.2857	Intron (ENSMUST00000102886/ENSMUSG00000009614, intron 6 of 20)	2	27188393	27232697	44305	2	ENSMUSG00000009614	-5304	Sardh	MGI Symbol	protein_coding	sarcosine dehydrogenase [Source:MGI Symbol;Acc:MGI:2183102]	SARCOSINE DEHYDROGENASE MITOCHONDRIAL PRECURSOR SARDH EC_1.5.8.3
DMR_1048	5	76912001	76913000	1000	0.00726578	0.0897109	-14.2857	Distal Intergenic	5	76875935	76905514	29580	2	ENSMUSG00000055923	-6487	Aasdh	MGI Symbol	protein_coding	aminoadipate-semialdehyde dehydrogenase [Source:MGI Symbol;Acc:MGI:2442517]	NONRIBOSOMAL PEPTIDE S
DMR_2073	10	17743001	17744000	1000	3.25853e-08	6.70419e-06	-14.2857	Distal Intergenic	10	17723242	17723973	732	1	ENSMUSG00000039910	19759	Cited2	MGI Symbol	protein_coding	Cbp/p300-interacting transactivator, with Glu/Asp-rich carboxy-terminal domain, 2 [Source:MGI Symbol;Acc:MGI:1306784]	CBP/P300 INTERACTING TRANSACTIVATOR
DMR_2415	11	102270001	102271000	1000	7.13357e-05	0.00329147	-14.2857	Intron (ENSMUST00000036467/ENSMUSG00000034768, intron 1 of 4)	11	102268743	102279462	10720	1	ENSMUSG00000034768	1258	Asb16	MGI Symbol	protein_coding	ankyrin repeat and SOCS box-containing 16 [Source:MGI Symbol;Acc:MGI:2654437]	ANKYRIN REPEAT AND SOCS BOX 16 ASB 16
DMR_1843	8	124467001	124468000	1000	2.52405e-05	0.00148324	-14.2809	Distal Intergenic	8	124369049	124439658	70610	2	ENSMUSG00000050751	-27343	Pgbd5	MGI Symbol	protein_coding	piggyBac transposable element derived 5 [Source:MGI Symbol;Acc:MGI:2429955]
DMR_1656	8	13245001	13246000	1000	0.00111524	0.0248899	-14.279	Promoter (1-2kb)	8	13242262	13243085	824	2	ENSMUSG00000031448	-1916	Adprhl1	MGI Symbol	protein_coding	ADP-ribosylhydrolase like 1 [Source:MGI Symbol;Acc:MGI:2442168]	[PROTEIN ADP RIBOSYLARGININE] HYDROLASE 1 EC_3.2.-.- ADP RIBOSYLHYDROLASE 2
DMR_1956	9	67780001	67781000	1000	3.14288e-06	0.000291347	-14.2761	Distal Intergenic	9	67758713	67760230	1518	2	ENSMUSG00000055125	-19771	M5C1000I18Rik	MGI Symbol	lincRNA	RIKEN cDNA M5C1000I18 gene [Source:MGI Symbol;Acc:MGI:3642038]
DMR_2062	10	7137001	7138000	1000	0.000464067	0.0132355	-14.2717	Promoter (1-2kb)	10	7119063	7135506	16444	2	ENSMUSG00000015202	-1495	Cnksr3	MGI Symbol	protein_coding	Cnksr family member 3 [Source:MGI Symbol;Acc:MGI:2674130]	CONNECTOR ENHANCER OF KINASE SUPPRESSOR OF RAS 3 CONNECTOR ENHANCER OF KSR 3 CNK HOMOLOG 3 CNK3 MAGUIN
DMR_3105	15	96121001	96122000	1000	0.000873897	0.0207719	-14.2583	Distal Intergenic	15	96073338	96079553	6216	2	ENSMUSG00000078925	-41448	D030018L15Rik	MGI Symbol	lincRNA	RIKEN cDNA D030018L15 gene [Source:MGI Symbol;Acc:MGI:3028082]
DMR_1191	5	139511001	139512000	1000	2.39641e-05	0.00142168	-14.2567	Distal Intergenic	5	139523749	139541339	17591	1	ENSMUSG00000106056	-11749	4930500L23Rik	MGI Symbol	lincRNA	RIKEN cDNA 4930500L23 gene [Source:MGI Symbol;Acc:MGI:1922223]
DMR_665	3	136785001	136786000	1000	0.00069301	0.0175734	-14.2463	Intron (ENSMUST00000124206/ENSMUSG00000028161, intron 2 of 2)	3	136798262	136798378	117	2	ENSMUSG00000028161	12378	Ppp3ca	MGI Symbol	protein_coding	protein phosphatase 3, catalytic subunit, alpha isoform [Source:MGI Symbol;Acc:MGI:107164]
DMR_2496	12	22046001	22047000	1000	0.000291312	0.00946344	-14.2388	Distal Intergenic	12	22040913	22041022	110	1	ENSMUSG00000094691	5088	Gm22908	MGI Symbol	miRNA	predicted gene, 22908 [Source:MGI Symbol;Acc:MGI:5452685]
DMR_745	4	71291001	71292000	1000	2.61852e-05	0.00152904	-14.2269	Distal Intergenic	4	71285942	71286378	437	1	ENSMUSG00000082017	5059	Gm11229	MGI Symbol	processed_pseudogene	predicted gene 11229 [Source:MGI Symbol;Acc:MGI:3651948]
DMR_2545	12	44601001	44602000	1000	0.00170501	0.033568	-14.2224	Exon (ENSMUST00000217796/ENSMUSG00000020598, exon 6 of 6)	12	44584943	44599667	14725	1	ENSMUSG00000020598	16058	Nrcam	MGI Symbol	protein_coding	neuronal cell adhesion molecule [Source:MGI Symbol;Acc:MGI:104750]	NEURONAL CELL ADHESION MOLECULE PRECURSOR NR CAM NEURONAL SURFACE BRAVO NGCAM RELATED CELL ADHESION MOLECULE NG CAM RELATED
DMR_1202	5	142317001	142318000	1000	0.00525724	0.0724704	-14.214	Distal Intergenic	5	142283106	142284069	964	1	ENSMUSG00000097947	33895	Gm26970	MGI Symbol	processed_pseudogene	predicted gene, 26970 [Source:MGI Symbol;Acc:MGI:5504085]
DMR_135	1	121918001	121919000	1000	0.000267081	0.00887587	-14.1969	Distal Intergenic	1	121969217	121970524	1308	2	ENSMUSG00000083584	51524	Gm15394	MGI Symbol	processed_pseudogene	predicted gene 15394 [Source:MGI Symbol;Acc:MGI:3705608]
DMR_2511	12	25182001	25183000	1000	0.00163469	0.0326095	-14.1921	Exon (ENSMUST00000222804/ENSMUSG00000114033, exon 1 of 2)	12	25181768	25189630	7863	1	ENSMUSG00000114033	233	Gm47705	MGI Symbol	lincRNA	predicted gene, 47705 [Source:MGI Symbol;Acc:MGI:6096822]
DMR_1616	7	132650001	132651000	1000	1.93604e-14	2.25666e-11	-14.1914	Exon (ENSMUST00000033241/ENSMUSG00000030946, exon 6 of 7)	7	132657378	132659884	2507	2	ENSMUSG00000030849	8884	Fgfr2	MGI Symbol	protein_coding	fibroblast growth factor receptor 2 [Source:MGI Symbol;Acc:MGI:95523]	FIBROBLAST GROWTH FACTOR RECEPTOR 2 PRECURSOR FGFR 2 EC_2.7.10.1
DMR_1607	7	128053001	128054000	1000	0.00256715	0.0447671	-14.1849	Distal Intergenic	7	128061705	128061860	156	2	ENSMUSG00000064677	7860	Gm22809	MGI Symbol	snRNA	predicted gene, 22809 [Source:MGI Symbol;Acc:MGI:5452586]
DMR_2722	13	38499001	38500000	1000	0.0065163	0.083447	-14.1844	3' UTR	13	38500277	38505942	5666	2	ENSMUSG00000038991	5942	Txndc5	MGI Symbol	protein_coding	thioredoxin domain containing 5 [Source:MGI Symbol;Acc:MGI:2145316]	THIOREDOXIN DOMAIN CONTAINING 5 PRECURSOR ENDOPLASMIC RETICULUM RESIDENT 46 ER 46 ERP46 THIOREDOXIN P46
DMR_2741	13	47168001	47169000	1000	0.00150835	0.0308414	-14.1717	Intron (ENSMUST00000068891/ENSMUSG00000038068, intron 1 of 7)	13	47152357	47155008	2652	2	ENSMUSG00000038068	-12993	Rnf144b	MGI Symbol	protein_coding	ring finger protein 144B [Source:MGI Symbol;Acc:MGI:2384986]	E3 UBIQUITIN LIGASE RNF144B EC_2.3.2.31 IBR DOMAIN CONTAINING 2 RING FINGER 144B
DMR_951	4	152667001	152668000	1000	0.00357723	0.0559043	-14.171	Distal Intergenic	4	152677748	152678003	256	2	ENSMUSG00000083078	10003	Gm13172	MGI Symbol	processed_pseudogene	predicted gene 13172 [Source:MGI Symbol;Acc:MGI:3650871]
DMR_923	4	148826001	148827000	1000	0.00762927	0.0925173	-14.1669	Intron (ENSMUST00000094464/ENSMUSG00000028977, intron 1 of 15)	4	148804465	148839746	35282	1	ENSMUSG00000028977	21536	Casz1	MGI Symbol	protein_coding	castor zinc finger 1 [Source:MGI Symbol;Acc:MGI:1196251]
DMR_3372	17	84877001	84878000	1000	0.000148088	0.00571048	-14.1568	Distal Intergenic	17	84852538	84853451	914	1	ENSMUSG00000117631	24463	Gm9400	MGI Symbol	unprocessed_pseudogene	predicted gene 9400 [Source:MGI Symbol;Acc:MGI:3645557]
DMR_3219	16	91194001	91195000	1000	0.00236163	0.0422351	-14.145	Distal Intergenic	16	91174989	91175334	346	2	ENSMUSG00000116713	-18667	Gm49613	MGI Symbol	processed_pseudogene	predicted gene, 49613 [Source:MGI Symbol;Acc:MGI:6215029]
DMR_2677	12	115738001	115739000	1000	0.00426283	0.0629139	-14.1308	Distal Intergenic	12	115742205	115742506	302	2	ENSMUSG00000096577	3506	Ighv1-71	MGI Symbol	IG_V_gene	immunoglobulin heavy variable 1-71 [Source:MGI Symbol;Acc:MGI:3643033]	IG HEAVY CHAIN V REGION
DMR_2978	14	118766001	118767000	1000	6.98899e-07	8.64756e-05	-14.1176	Distal Intergenic	14	118775152	118775282	131	1	ENSMUSG00000088105	-8152	Gm22379	MGI Symbol	snoRNA	predicted gene, 22379 [Source:MGI Symbol;Acc:MGI:5452156]
DMR_3644	X	68386001	68387000	1000	5.15125e-07	6.79589e-05	-14.1111	Distal Intergenic	20	68319638	68320250	613	2	ENSMUSG00000083912	-65751	Gm5391	MGI Symbol	processed_pseudogene	predicted gene 5391 [Source:MGI Symbol;Acc:MGI:3647141]
DMR_3316	17	46783001	46784000	1000	0.0012893	0.0275917	-14.1074	Promoter (<=1kb)	17	46778415	46782672	4258	2	ENSMUSG00000063888	-329	Rpl7l1	MGI Symbol	protein_coding	ribosomal protein L7-like 1 [Source:MGI Symbol;Acc:MGI:1913479]
DMR_3371	17	84674001	84675000	1000	0.00117962	0.0259344	-14.0674	Promoter (<=1kb)	17	84669917	84674370	4454	2	ENSMUSG00000040505	0	Abcg5	MGI Symbol	protein_coding	ATP binding cassette subfamily G member 5 [Source:MGI Symbol;Acc:MGI:1351659]	ATP BINDING CASSETTE SUB FAMILY G MEMBER 5 EC_7.6.2.- STEROLIN 1
DMR_21	1	29466001	29467000	1000	0.000110065	0.00457631	-14.0658	Distal Intergenic	1	29484604	29485915	1312	2	ENSMUSG00000099492	18915	Gm5525	MGI Symbol	processed_pseudogene	predicted gene 5525 [Source:MGI Symbol;Acc:MGI:3646042]
DMR_950	4	152258001	152259000	1000	6.52009e-06	0.000519647	-14.0625	Intron (ENSMUST00000075363/ENSMUSG00000028937, intron 7 of 8)	4	152274232	152285337	11106	1	ENSMUSG00000028937	-15232	Acot7	MGI Symbol	protein_coding	acyl-CoA thioesterase 7 [Source:MGI Symbol;Acc:MGI:1917275]
DMR_3335	17	65693001	65694000	1000	2.49881e-09	7.54966e-07	-14.0624	Intron (ENSMUST00000070673/ENSMUSG00000056515, intron 5 of 6)	17	65661327	65661578	252	2	ENSMUSG00000056515	-31423	Rab31	MGI Symbol	protein_coding	RAB31, member RAS oncogene family [Source:MGI Symbol;Acc:MGI:1914603]	RAS RELATED RAB 31
DMR_369	2	101023001	101024000	1000	1.37511e-14	1.63063e-11	-14.0602	Distal Intergenic	2	100626697	100628043	1347	2	ENSMUSG00000095203	-394958	Gm13810	MGI Symbol	processed_pseudogene	predicted gene 13810 [Source:MGI Symbol;Acc:MGI:3649748]
DMR_2470	12	14067001	14068000	1000	2.30098e-07	3.50176e-05	-14.0601	Distal Intergenic	12	14030352	14033321	2970	1	ENSMUSG00000114026	36649	Gm48480	MGI Symbol	lincRNA	predicted gene, 48480 [Source:MGI Symbol;Acc:MGI:6097997]
DMR_3275	17	27454001	27455000	1000	0.00541333	0.0738725	-14.0596	3' UTR	17	27468492	27468889	398	2	ENSMUSG00000116568	13889	Gm49790	MGI Symbol	TEC	predicted gene, 49790 [Source:MGI Symbol;Acc:MGI:6215316]
DMR_801	4	125551001	125552000	1000	9.34761e-06	0.000689051	-14.0496	Intron (ENSMUST00000030676/ENSMUSG00000001985, intron 1 of 15)	4	125504749	125504857	109	1	ENSMUSG00000001985	46252	Grik3	MGI Symbol	protein_coding	glutamate receptor, ionotropic, kainate 3 [Source:MGI Symbol;Acc:MGI:95816]	GLUTAMATE RECEPTOR IONOTROPIC KAINATE 3 PRECURSOR GLUK3 GLUTAMATE RECEPTOR 7 GLUR 7 GLUR7
DMR_2112	10	51885001	51886000	1000	0.00126984	0.0273063	-14.0488	Promoter (2-3kb)	10	51888625	51888752	128	1	ENSMUSG00000088198	-2625	Gm23906	MGI Symbol	snoRNA	predicted gene, 23906 [Source:MGI Symbol;Acc:MGI:5453683]
DMR_2485	12	18783001	18784000	1000	6.18253e-09	1.64717e-06	-14.0484	Distal Intergenic	12	18773494	18776375	2882	1	ENSMUSG00000113646	9507	Gm46313	MGI Symbol	unprocessed_pseudogene	predicted gene, 46313 [Source:MGI Symbol;Acc:MGI:5825950]
DMR_3131	16	5635001	5636000	1000	2.44969e-10	9.9317e-08	-14.0397	Distal Intergenic	16	5885355	7353045	1467691	1	ENSMUSG00000008658	-249355	Rbfox1	MGI Symbol	protein_coding	RNA binding protein, fox-1 homolog (C. elegans) 1 [Source:MGI Symbol;Acc:MGI:1926224]	RNA BINDING FOX 1 HOMOLOG 1 ATAXIN 2 BINDING 1 FOX 1 HOMOLOG A
DMR_2146	10	75150001	75151000	1000	0.000596368	0.0157902	-14.0378	Intron (ENSMUST00000164107/ENSMUSG00000009681, intron 8 of 22)	10	75160360	75171548	11189	1	ENSMUSG00000009681	-9360	Bcr	MGI Symbol	protein_coding	BCR activator of RhoGEF and GTPase [Source:MGI Symbol;Acc:MGI:88141]	BREAKPOINT CLUSTER REGION
DMR_3626	X	26583001	26584000	1000	3.78718e-07	5.28161e-05	-14.0306	Distal Intergenic	20	26579877	26579982	106	2	ENSMUSG00000099097	-3019	Gm27341	MGI Symbol	miRNA	predicted gene, 27341 [Source:MGI Symbol;Acc:MGI:5530723]
DMR_1405	6	131701001	131702000	1000	3.29356e-05	0.00182153	-14.023	Distal Intergenic	6	131689134	131690063	930	2	ENSMUSG00000063478	-10938	Tas2r114	MGI Symbol	protein_coding	taste receptor, type 2, member 114 [Source:MGI Symbol;Acc:MGI:2681218]	TASTE RECEPTOR TYPE 2 MEMBER
DMR_1296	6	52220001	52221000	1000	3.39512e-05	0.00186478	-14.0005	Promoter (<=1kb)	6	52214491	52220393	5903	2	ENSMUSG00000038236	0	Hoxa7	MGI Symbol	protein_coding	homeobox A7 [Source:MGI Symbol;Acc:MGI:96179]
DMR_974	5	24283001	24284000	1000	0.0024188	0.042958	-14	Distal Intergenic	5	24256822	24257037	216	1	ENSMUSG00000081071	26179	Gm9836	MGI Symbol	processed_pseudogene	predicted pseudogene 9836 [Source:MGI Symbol;Acc:MGI:3642194]
DMR_329	2	50578001	50579000	1000	0.00551014	0.0747856	-13.9977	Distal Intergenic	2	50547914	50552258	4345	1	ENSMUSG00000085429	30087	Gm13485	MGI Symbol	lincRNA	predicted gene 13485 [Source:MGI Symbol;Acc:MGI:3651421]
DMR_2118	10	56261001	56262000	1000	0.00293575	0.0490239	-13.9972	Distal Intergenic	10	56048169	56228689	180521	2	ENSMUSG00000038122	-32312	Tbc1d32	MGI Symbol	protein_coding	TBC1 domain family, member 32 [Source:MGI Symbol;Acc:MGI:2442827]
DMR_2343	11	72453001	72454000	1000	0.00143222	0.0297233	-13.9853	Promoter (<=1kb)	11	72452841	72454118	1278	2	ENSMUSG00000040447	118	Spns2	MGI Symbol	protein_coding	spinster homolog 2 [Source:MGI Symbol;Acc:MGI:2384936]	SPINSTER HOMOLOG
DMR_2472	12	16639001	16640000	1000	8.34644e-06	0.000631125	-13.9826	Intron (ENSMUST00000238839/ENSMUSG00000020593, intron 1 of 21)	12	16535954	16646966	111013	2	ENSMUSG00000020593	6966	Lpin1	MGI Symbol	protein_coding	lipin 1 [Source:MGI Symbol;Acc:MGI:1891340]
DMR_244	1	189169001	189170000	1000	0.00801057	0.0955591	-13.9764	Distal Intergenic	1	189210361	189211013	653	2	ENSMUSG00000103669	41013	2900042K21Rik	MGI Symbol	sense_overlapping	RIKEN cDNA 2900042K21 gene [Source:MGI Symbol;Acc:MGI:1920203]
DMR_3277	17	27675001	27676000	1000	0.00496289	0.0697526	-13.9671	Intron (ENSMUST00000114873/ENSMUSG00000040276, intron 1 of 9)	17	27685181	27711111	25931	1	ENSMUSG00000040276	-9181	Pacsin1	MGI Symbol	protein_coding	protein kinase C and casein kinase substrate in neurons 1 [Source:MGI Symbol;Acc:MGI:1345181]	KINASE C AND CASEIN KINASE SUBSTRATE IN NEURONS
DMR_367	2	93331001	93332000	1000	0.00583631	0.0776357	-13.946	Intron (ENSMUST00000111265/ENSMUSG00000027217, intron 1 of 9)	2	93201760	93334487	132728	2	ENSMUSG00000027217	2487	Tspan18	MGI Symbol	protein_coding	tetraspanin 18 [Source:MGI Symbol;Acc:MGI:1917186]
DMR_2166	10	81036001	81037000	1000	2.76572e-07	4.06431e-05	-13.9147	Exon (ENSMUST00000154877/ENSMUSG00000046822, exon 2 of 4)	10	81033883	81037250	3368	2	ENSMUSG00000046822	250	Slc39a3	MGI Symbol	protein_coding	solute carrier family 39 (zinc transporter), member 3 [Source:MGI Symbol;Acc:MGI:2147269]	ZINC TRANSPORTER ZIP3 SOLUTE CARRIER FAMILY 39 MEMBER 3 ZRT AND IRT 3 ZIP 3
DMR_663	3	136579001	136580000	1000	0.00734592	0.0902761	-13.9127	Distal Intergenic	3	136670124	136797838	127715	1	ENSMUSG00000028161	-90124	Ppp3ca	MGI Symbol	protein_coding	protein phosphatase 3, catalytic subunit, alpha isoform [Source:MGI Symbol;Acc:MGI:107164]
DMR_1667	8	18381001	18382000	1000	0.00011946	0.00486498	-13.9022	Distal Intergenic	8	18319523	18334338	14816	2	ENSMUSG00000110056	-46663	1700014L14Rik	MGI Symbol	lincRNA	RIKEN cDNA 1700014L14 gene [Source:MGI Symbol;Acc:MGI:1924173]
DMR_1089	5	110180001	110181000	1000	0.00428969	0.0632422	-13.8938	Intron (ENSMUST00000112512/ENSMUSG00000029502, intron 1 of 23)	5	110176897	110188413	11517	1	ENSMUSG00000029502	3104	Golga3	MGI Symbol	protein_coding	golgi autoantigen, golgin subfamily a, 3 [Source:MGI Symbol;Acc:MGI:96958]	UNKNOWN
DMR_2224	10	119511001	119512000	1000	1.8279e-10	7.6217e-08	-13.8934	Intron (ENSMUST00000077871/ENSMUSG00000034813, intron 1 of 21)	10	119523838	119524458	621	1	ENSMUSG00000034813	-11838	Grip1	MGI Symbol	protein_coding	glutamate receptor interacting protein 1 [Source:MGI Symbol;Acc:MGI:1921303]
DMR_2357	11	80353001	80354000	1000	0.00575316	0.0769538	-13.871	3' UTR	11	80346403	80353682	7280	1	ENSMUSG00000017692	6598	Rhbdl3	MGI Symbol	protein_coding	rhomboid like 3 [Source:MGI Symbol;Acc:MGI:2179276]
DMR_1258	6	28919001	28920000	1000	0.000647172	0.0167442	-13.8655	Intron (ENSMUST00000167201/ENSMUSG00000001424, intron 16 of 16)	6	28880043	28886527	6485	1	ENSMUSG00000001424	38958	Snd1	MGI Symbol	protein_coding	staphylococcal nuclease and tudor domain containing 1 [Source:MGI Symbol;Acc:MGI:1929266]
DMR_3222	16	92405001	92406000	1000	0.000503787	0.014018	-13.8608	Intron (ENSMUST00000060005/ENSMUSG00000022951, intron 1 of 3)	16	92391955	92400077	8123	2	ENSMUSG00000022951	-4924	Rcan1	MGI Symbol	protein_coding	regulator of calcineurin 1 [Source:MGI Symbol;Acc:MGI:1890564]	CALCIPRESSIN 1 DOWN SYNDROME CRITICAL REGION 1 MYOCYTE ENRICHED CALCINEURIN INTERACTING 1 MCIP1 REGULATOR OF CALCINEURIN 1
DMR_942	4	149940001	149941000	1000	1.07304e-06	0.000123391	-13.8508	Intron (ENSMUST00000038562/ENSMUSG00000039911, intron 1 of 2)	4	149907000	149942618	35619	2	ENSMUSG00000039911	1618	Spsb1	MGI Symbol	protein_coding	splA/ryanodine receptor domain and SOCS box containing 1 [Source:MGI Symbol;Acc:MGI:1921896]
DMR_1559	7	85529001	85530000	1000	8.96448e-05	0.00391449	-13.8367	Distal Intergenic	7	85516723	85519417	2695	1	ENSMUSG00000092467	12278	Gm18360	MGI Symbol	unprocessed_pseudogene	predicted gene, 18360 [Source:MGI Symbol;Acc:MGI:5010545]
DMR_1348	6	99808001	99809000	1000	2.9502e-05	0.0016742	-13.8071	Distal Intergenic	6	99839708	99840314	607	2	ENSMUSG00000107713	31314	Gm6681	MGI Symbol	processed_pseudogene	predicted gene 6681 [Source:MGI Symbol;Acc:MGI:3643996]
DMR_1957	9	68249001	68250000	1000	0.000129072	0.00515248	-13.7931	Distal Intergenic	9	68235029	68235400	372	1	ENSMUSG00000101345	13972	Gm28195	MGI Symbol	lincRNA	predicted gene 28195 [Source:MGI Symbol;Acc:MGI:5578901]
DMR_282	2	20671001	20672000	1000	0.000392903	0.0117565	-13.7927	Intron (ENSMUST00000114610/ENSMUSG00000036617, intron 5 of 7)	2	20709375	20713234	3860	2	ENSMUSG00000036617	41234	Etl4	MGI Symbol	protein_coding	enhancer trap locus 4 [Source:MGI Symbol;Acc:MGI:95454]
DMR_886	4	144093001	144094000	1000	0.00321371	0.0520776	-13.7909	Distal Intergenic	4	144106474	144110101	3628	1	ENSMUSG00000073723	-12474	Gm13102	MGI Symbol	protein_coding	predicted gene 13102 [Source:MGI Symbol;Acc:MGI:3703005]	PRAME FAMILY MEMBER
DMR_1691	8	40151001	40152000	1000	1.72793e-06	0.000181435	-13.7763	Distal Intergenic	8	40016714	40018248	1535	1	ENSMUSG00000109815	134287	Gm7082	MGI Symbol	processed_pseudogene	predicted gene 7082 [Source:MGI Symbol;Acc:MGI:3647792]
DMR_1777	8	106882001	106883000	1000	2.53311e-05	0.00148686	-13.75	3' UTR	8	106883894	106893215	9322	2	ENSMUSG00000046691	10215	Chtf8	MGI Symbol	protein_coding	CTF8, chromosome transmission fidelity factor 8 [Source:MGI Symbol;Acc:MGI:2443370]	CHROMOSOME TRANSMISSION FIDELITY 8 HOMOLOG
DMR_2624	12	86805001	86806000	1000	0.00498844	0.0700105	-13.75	Distal Intergenic	12	86809957	86810258	302	1	ENSMUSG00000088403	-3957	Gm25888	MGI Symbol	misc_RNA	predicted gene, 25888 [Source:MGI Symbol;Acc:MGI:5455665]
DMR_541	3	29285001	29286000	1000	0.00475375	0.0678033	-13.7401	Intron (ENSMUST00000146943/ENSMUSG00000063600, intron 4 of 5)	3	29219887	29221248	1362	1	ENSMUSG00000063600	65114	Egfem1	MGI Symbol	protein_coding	EGF-like and EMI domain containing 1 [Source:MGI Symbol;Acc:MGI:1922990]
DMR_1993	9	96855001	96856000	1000	0.00732835	0.0901551	-13.7141	Promoter (<=1kb)	9	96839086	96854924	15839	2	ENSMUSG00000043587	-77	Pxylp1	MGI Symbol	protein_coding	2-phosphoxylose phosphatase 1 [Source:MGI Symbol;Acc:MGI:2442444]	2 PHOSPHOXYLOSE PHOSPHATASE 1 EC_3.1.3.- ACID PHOSPHATASE 2
DMR_432	2	142641001	142642000	1000	0.00387084	0.0588952	-13.7041	Intron (ENSMUST00000230763/ENSMUSG00000038844, intron 26 of 26)	2	142618711	142648763	30053	2	ENSMUSG00000038844	6763	Kif16b	MGI Symbol	protein_coding	kinesin family member 16B [Source:MGI Symbol;Acc:MGI:1098240]	KINESIN
DMR_2970	14	104715001	104716000	1000	0.000981709	0.0226971	-13.701	Intron (ENSMUST00000227935/ENSMUSG00000115432, intron 2 of 4)	14	104639144	104966783	327640	1	ENSMUSG00000115432	75857	D130009I18Rik	MGI Symbol	lincRNA	RIKEN cDNA D130009I18 gene [Source:MGI Symbol;Acc:MGI:2443663]
DMR_1745	8	86903001	86904000	1000	0.00573581	0.0768269	-13.7004	Exon (ENSMUST00000183752/ENSMUSG00000098534, exon 2 of 3)	8	86902453	86919422	16970	1	ENSMUSG00000098534	548	Gm27167	MGI Symbol	lincRNA	predicted gene 27167 [Source:MGI Symbol;Acc:MGI:5521010]
DMR_186	1	157442001	157443000	1000	1.37156e-06	0.000150144	-13.6986	Distal Intergenic	1	157458577	157488628	30052	1	ENSMUSG00000033488	-15577	Cryzl2	MGI Symbol	protein_coding	crystallin zeta like 2 [Source:MGI Symbol;Acc:MGI:2448516]	QUINONE OXIDOREDUCTASE 2 EC 1
DMR_3499	18	84109001	84110000	1000	3.1608e-06	0.000292479	-13.6834	Distal Intergenic	18	84110786	84111908	1123	2	ENSMUSG00000117915	1908	Gm50309	MGI Symbol	lincRNA	predicted gene, 50309 [Source:MGI Symbol;Acc:MGI:6303161]
DMR_2903	14	47991001	47992000	1000	1.41604e-12	1.09621e-09	-13.6791	Exon (ENSMUST00000227382/ENSMUSG00000115403, exon 2 of 2)	14	47991528	47993803	2276	2	ENSMUSG00000115403	1803	Gm49304	MGI Symbol	lincRNA	predicted gene, 49304 [Source:MGI Symbol;Acc:MGI:6118802]
DMR_3271	17	26079001	26080000	1000	0.00341076	0.054186	-13.6732	Distal Intergenic	17	26082906	26083938	1033	2	ENSMUSG00000036775	3938	Decr2	MGI Symbol	protein_coding	2-4-dienoyl-Coenzyme A reductase 2, peroxisomal [Source:MGI Symbol;Acc:MGI:1347059]
DMR_3614	X	12001001	12002000	1000	6.7437e-06	0.000534052	-13.6731	Distal Intergenic	20	11984468	11984697	230	1	ENSMUSG00000081947	16533	Gm14512	MGI Symbol	processed_pseudogene	predicted gene 14512 [Source:MGI Symbol;Acc:MGI:3705440]
DMR_2254	11	9047001	9048000	1000	9.55e-05	0.00412192	-13.6719	Promoter (<=1kb)	11	9048594	9069356	20763	1	ENSMUSG00000040978	-594	Gm11992	MGI Symbol	protein_coding	predicted gene 11992 [Source:MGI Symbol;Acc:MGI:3651127]	UNCHARACTERIZED
DMR_3570	19	43809001	43810000	1000	3.70788e-06	0.000332892	-13.6716	Promoter (<=1kb)	19	43810522	43813401	2880	1	ENSMUSG00000025194	-522	Abcc2	MGI Symbol	protein_coding	ATP-binding cassette, sub-family C (CFTR/MRP), member 2 [Source:MGI Symbol;Acc:MGI:1352447]
DMR_1815	8	119853001	119854000	1000	0.000490726	0.0137453	-13.6658	Distal Intergenic	8	119862266	119870716	8451	1	ENSMUSG00000031828	-8266	Klhl36	MGI Symbol	protein_coding	kelch-like 36 [Source:MGI Symbol;Acc:MGI:2385305]	KELCH 36
DMR_363	2	84964001	84965000	1000	0.00730327	0.0899816	-13.665	Distal Intergenic	2	84980461	84983632	3172	1	ENSMUSG00000027073	-15461	Prg2	MGI Symbol	protein_coding	proteoglycan 2, bone marrow [Source:MGI Symbol;Acc:MGI:103294]	BONE MARROW PROTEOGLYCAN PRECURSOR BMPG PROTEOGLYCAN 2 [CONTAINS EOSINOPHIL GRANULE MAJOR BASIC EMBP MBP ]
DMR_333	2	60330001	60331000	1000	0.00731132	0.0900539	-13.6645	Exon (ENSMUST00000112533/ENSMUSG00000026980, exon 20 of 35)	2	60338188	60371234	33047	1	ENSMUSG00000026980	-7188	Ly75	MGI Symbol	protein_coding	lymphocyte antigen 75 [Source:MGI Symbol;Acc:MGI:106662]	PRECURSOR
DMR_1987	9	93647001	93648000	1000	0.000294898	0.00955872	-13.6631	Distal Intergenic	9	93569574	93570684	1111	1	ENSMUSG00000111630	77427	Gm47165	MGI Symbol	processed_pseudogene	predicted gene, 47165 [Source:MGI Symbol;Acc:MGI:6095943]
DMR_2381	11	88745001	88746000	1000	0.000611345	0.01605	-13.6595	Promoter (1-2kb)	11	88741011	88743369	2359	2	ENSMUSG00000085646	-1632	Gm11493	MGI Symbol	lincRNA	predicted gene 11493 [Source:MGI Symbol;Acc:MGI:3651324]
DMR_228	1	182758001	182759000	1000	0.00827183	0.0975643	-13.6574	Distal Intergenic	1	182763860	182854040	90181	1	ENSMUSG00000038576	-4860	Susd4	MGI Symbol	protein_coding	sushi domain containing 4 [Source:MGI Symbol;Acc:MGI:2138351]	SUSHI DOMAIN CONTAINING 4 PRECURSOR
DMR_3359	17	80273001	80274000	1000	3.46556e-17	5.64244e-14	-13.6549	Promoter (2-3kb)	17	80265075	80270583	5509	2	ENSMUSG00000035051	-2418	Dhx57	MGI Symbol	protein_coding	DEAH (Asp-Glu-Ala-Asp/His) box polypeptide 57 [Source:MGI Symbol;Acc:MGI:2147067]
DMR_3579	19	46195001	46196000	1000	0.00184506	0.0355106	-13.6399	Intron (ENSMUST00000026254/ENSMUSG00000025224, intron 3 of 39)	19	46205380	46205858	479	2	ENSMUSG00000025224	9858	Gbf1	MGI Symbol	protein_coding	golgi-specific brefeldin A-resistance factor 1 [Source:MGI Symbol;Acc:MGI:1861607]
DMR_636	3	110711001	110712000	1000	0.00342279	0.0542974	-13.6364	Distal Intergenic	3	110634323	110636856	2534	1	ENSMUSG00000106650	76678	Gm43404	MGI Symbol	TEC	predicted gene 43404 [Source:MGI Symbol;Acc:MGI:5663541]
DMR_2215	10	116934001	116935000	1000	4.08413e-05	0.0021664	-13.6293	Intron (ENSMUST00000020375/ENSMUSG00000064181, intron 3 of 9)	10	116915940	116919933	3994	2	ENSMUSG00000064181	-14068	Rab3ip	MGI Symbol	protein_coding	RAB3A interacting protein [Source:MGI Symbol;Acc:MGI:105933]
DMR_238	1	186610001	186611000	1000	0.00602955	0.0793384	-13.6191	Distal Intergenic	1	186625580	186649990	24411	2	ENSMUSG00000039239	38990	Tgfb2	MGI Symbol	protein_coding	transforming growth factor, beta 2 [Source:MGI Symbol;Acc:MGI:98726]
DMR_1969	9	77329001	77330000	1000	0.00377174	0.0579269	-13.6145	Intron (ENSMUST00000185144/ENSMUSG00000032355, intron 1 of 10)	9	77230955	77340627	109673	2	ENSMUSG00000032355	10627	Mlip	MGI Symbol	protein_coding	muscular LMNA-interacting protein [Source:MGI Symbol;Acc:MGI:1916892]	MUSCULAR LMNA INTERACTING CARDIAC ISL1 INTERACTING CIP MUSCULAR ENRICHED A TYPE LAMININ INTERACTING
DMR_2663	12	109409001	109410000	1000	0.00151131	0.0308712	-13.6068	Distal Intergenic	12	109452823	109453782	960	1	ENSMUSG00000040856	-42823	Dlk1	MGI Symbol	protein_coding	delta like non-canonical Notch ligand 1 [Source:MGI Symbol;Acc:MGI:94900]	PLATELET ENDOTHELIAL AGGREGATION RECEPTOR 1 PRECURSOR MULTIPLE EPIDERMAL GROWTH FACTOR DOMAINS 12 MULTIPLE EGF DOMAINS 12
DMR_1839	8	124311001	124312000	1000	0.000579944	0.0154611	-13.6054	Intron (ENSMUST00000127664/ENSMUSG00000092329, intron 3 of 15)	8	124305132	124306507	1376	2	ENSMUSG00000089704	-4494	Galnt2	MGI Symbol	protein_coding	polypeptide N-acetylgalactosaminyltransferase 2 [Source:MGI Symbol;Acc:MGI:894694]
DMR_570	3	55343001	55344000	1000	8.98146e-05	0.00392107	-13.5968	Intron (ENSMUST00000196745/ENSMUSG00000027797, intron 3 of 16)	3	55354134	55477919	123786	1	ENSMUSG00000027797	-10134	Dclk1	MGI Symbol	protein_coding	doublecortin-like kinase 1 [Source:MGI Symbol;Acc:MGI:1330861]	SERINE/THREONINE KINASE DCLK1 EC_2.7.11.1 DOUBLECORTIN AND CAM KINASE 1 DOUBLECORTIN KINASE 1
DMR_2152	10	76422001	76423000	1000	0.0026673	0.0459667	-13.5922	Exon (ENSMUST00000217838/ENSMUSG00000001151, exon 11 of 42)	10	76351263	76416912	65650	2	ENSMUSG00000001151	-5089	Pcnt	MGI Symbol	protein_coding	pericentrin (kendrin) [Source:MGI Symbol;Acc:MGI:102722]	A KINASE ANCHOR 9 AKAP 9 A KINASE ANCHOR KDA AKAP 120 KINASE A ANCHORING 9 PRKA9
DMR_1067	5	98960001	98961000	1000	0.00332985	0.0533344	-13.5868	Intron (ENSMUST00000161490/ENSMUSG00000029334, intron 14 of 18)	5	98947393	98966756	19364	2	ENSMUSG00000029334	5756	Prkg2	MGI Symbol	protein_coding	protein kinase, cGMP-dependent, type II [Source:MGI Symbol;Acc:MGI:108173]	CGMP DEPENDENT KINASE 2 CGK 2 CGK2 EC_2.7.11.12 CGMP DEPENDENT KINASE II CGKII
DMR_3326	17	50737001	50738000	1000	0.000275916	0.00908848	-13.5802	Intron (ENSMUST00000024717/ENSMUSG00000023923, intron 21 of 21)	17	50698688	50699443	756	1	ENSMUSG00000023923	38313	Tbc1d5	MGI Symbol	protein_coding	TBC1 domain family, member 5 [Source:MGI Symbol;Acc:MGI:1919488]
DMR_3643	X	64154001	64155000	1000	7.39337e-05	0.00338327	-13.5801	Promoter (1-2kb)	20	64151405	64152198	794	2	ENSMUSG00000079579	-1803	Gm6760	MGI Symbol	protein_coding	predicted gene 6760 [Source:MGI Symbol;Acc:MGI:3643199]
DMR_3229	16	95545001	95546000	1000	0.00189124	0.0361417	-13.5765	Intron (ENSMUST00000233269/ENSMUSG00000040732, intron 1 of 10)	16	95360210	95530365	170156	2	ENSMUSG00000040732	-14636	Erg	MGI Symbol	protein_coding	ETS transcription factor [Source:MGI Symbol;Acc:MGI:95415]	TRANSCRIPTIONAL REGULATOR ERG
DMR_2393	11	96230001	96231000	1000	7.54417e-05	0.00343619	-13.5563	Distal Intergenic	11	96248633	96249189	557	1	ENSMUSG00000083337	-17633	Gm11539	MGI Symbol	processed_pseudogene	predicted gene 11539 [Source:MGI Symbol;Acc:MGI:3651911]
DMR_2997	15	9086001	9087000	1000	1.17857e-06	0.000132337	-13.5514	Intron (ENSMUST00000067760/ENSMUSG00000022253, intron 4 of 13)	15	9085800	9106837	21038	1	ENSMUSG00000022253	201	Nadk2	MGI Symbol	protein_coding	NAD kinase 2, mitochondrial [Source:MGI Symbol;Acc:MGI:1915896]
DMR_1006	5	42870001	42871000	1000	0.000205805	0.0072668	-13.5498	Distal Intergenic	5	42963404	42964609	1206	2	ENSMUSG00000106622	93609	Gm5554	MGI Symbol	processed_pseudogene	predicted gene 5554 [Source:MGI Symbol;Acc:MGI:3648967]
DMR_603	3	94402001	94403000	1000	0.00061709	0.0161698	-13.546	Promoter (<=1kb)	3	94392971	94402848	9878	2	ENSMUSG00000105391	0	Gm43401	MGI Symbol	antisense	predicted gene 43401 [Source:MGI Symbol;Acc:MGI:5663538]
DMR_99	1	88450001	88451000	1000	0.00212279	0.0391974	-13.5372	Intron (ENSMUST00000190783/ENSMUSG00000099553, intron 1 of 2)	1	88459683	88465558	5876	1	ENSMUSG00000099553	-8683	Gm29538	MGI Symbol	lincRNA	predicted gene 29538 [Source:MGI Symbol;Acc:MGI:5580244]
DMR_1527	7	67989001	67990000	1000	1.93247e-05	0.0012006	-13.5347	Intron (ENSMUST00000005671/ENSMUSG00000005533, intron 1 of 20)	7	67952827	68233668	280842	1	ENSMUSG00000005533	36174	Igf1r	MGI Symbol	protein_coding	insulin-like growth factor I receptor [Source:MGI Symbol;Acc:MGI:96433]
DMR_2825	13	100600001	100601000	1000	6.05401e-07	7.73806e-05	-13.5312	Exon (ENSMUST00000022137/ENSMUSG00000021636, exon 4 of 7)	13	100604359	100604462	104	1	ENSMUSG00000021636	-3359	Marveld2	MGI Symbol	protein_coding	MARVEL (membrane-associating) domain containing 2 [Source:MGI Symbol;Acc:MGI:2446166]	MARVEL DOMAIN CONTAINING 2
DMR_249	1	190181001	190182000	1000	0.000293266	0.00951787	-13.5192	Intron (ENSMUST00000110279/ENSMUSG00000079045, intron 1 of 1)	1	190118035	190170714	52680	2	ENSMUSG00000079045	-10287	Prox1os	MGI Symbol	antisense	prospero homeobox 1, opposite strand [Source:MGI Symbol;Acc:MGI:4937200]
DMR_2252	11	8199001	8200000	1000	4.28862e-05	0.00224266	-13.5182	Distal Intergenic	11	8112363	8114094	1732	2	ENSMUSG00000082459	-84907	Gm11988	MGI Symbol	processed_pseudogene	predicted gene 11988 [Source:MGI Symbol;Acc:MGI:3651123]
DMR_370	2	101427001	101428000	1000	8.31951e-06	0.000629379	-13.5135	Distal Intergenic	2	101570624	101570834	211	1	ENSMUSG00000093614	-142624	Gm20693	MGI Symbol	processed_pseudogene	predicted gene 20693 [Source:MGI Symbol;Acc:MGI:5313140]
DMR_1420	6	140756001	140757000	1000	2.26747e-06	0.000222672	-13.5117	Exon (ENSMUST00000111844/ENSMUSG00000079264, exon 2 of 2)	6	140746960	140747172	213	2	ENSMUSG00000079264	-8829	Gm11077	MGI Symbol	protein_coding	predicted gene 11077 [Source:MGI Symbol;Acc:MGI:3779304]
DMR_2911	14	51941001	51942000	1000	7.87726e-06	0.000603206	-13.505	Distal Intergenic	14	51926264	51929660	3397	2	ENSMUSG00000115698	-11341	Gm49076	MGI Symbol	lincRNA	predicted gene, 49076 [Source:MGI Symbol;Acc:MGI:6118460]
DMR_3483	18	74857001	74858000	1000	0.000422859	0.0124406	-13.4957	Distal Intergenic	18	74906314	74906434	121	2	ENSMUSG00000088144	48434	Gm24559	MGI Symbol	snoRNA	predicted gene, 24559 [Source:MGI Symbol;Acc:MGI:5454336]
DMR_3457	18	60607001	60608000	1000	3.26755e-08	6.70419e-06	-13.4912	Exon (ENSMUST00000137894/ENSMUSG00000043079, exon 4 of 4)	18	60600207	60610105	9899	2	ENSMUSG00000043079	2105	Synpo	MGI Symbol	protein_coding	synaptopodin [Source:MGI Symbol;Acc:MGI:1099446]	SYNAPTOPODIN
DMR_2038	9	115746001	115747000	1000	0.00186476	0.0357629	-13.4786	Distal Intergenic	9	115680743	115682263	1521	1	ENSMUSG00000110905	65258	Gm48007	MGI Symbol	lincRNA	predicted gene, 48007 [Source:MGI Symbol;Acc:MGI:6097311]
DMR_2638	12	102737001	102738000	1000	5.85786e-05	0.00285063	-13.4727	Intron (ENSMUST00000179306/ENSMUSG00000098530, intron 1 of 1)	12	102742230	102743645	1416	2	ENSMUSG00000098530	5645	Gm28051	MGI Symbol	protein_coding	predicted gene, 28051 [Source:MGI Symbol;Acc:MGI:5547787]	EKC/KEOPS COMPLEX SUBUNIT GON7
DMR_1140	5	122754001	122755000	1000	9.32467e-05	0.0040468	-13.4679	Promoter (<=1kb)	5	122733204	122753842	20639	2	ENSMUSG00000029471	-159	Camkk2	MGI Symbol	protein_coding	calcium/calmodulin-dependent protein kinase kinase 2, beta [Source:MGI Symbol;Acc:MGI:2444812]
DMR_3469	18	65163001	65164000	1000	0.00128771	0.0275722	-13.4615	Exon (ENSMUST00000235343/ENSMUSG00000024589, exon 11 of 31)	18	65160753	65163212	2460	1	ENSMUSG00000024589	2248	Nedd4l	MGI Symbol	protein_coding	neural precursor cell expressed, developmentally down-regulated gene 4-like [Source:MGI Symbol;Acc:MGI:1933754]
DMR_2450	11	117314001	117315000	1000	0.000337111	0.0105535	-13.4594	Intron (ENSMUST00000093907/ENSMUSG00000059248, intron 3 of 11)	11	117308154	117352212	44059	1	ENSMUSG00000059248	5847	Septin9	MGI Symbol	protein_coding	septin 9 [Source:MGI Symbol;Acc:MGI:1858222]	SEPTIN 9 SEPTIN SEPTIN
DMR_2930	14	63616001	63617000	1000	0.00115167	0.0254834	-13.4528	Intron (ENSMUST00000119973/ENSMUSG00000035067, intron 1 of 2)	14	63602524	63607372	4849	2	ENSMUSG00000035067	-8629	Xkr6	MGI Symbol	protein_coding	X-linked Kx blood group related 6 [Source:MGI Symbol;Acc:MGI:2447765]	XK RELATED
DMR_523	2	181198001	181199000	1000	7.09531e-06	0.000554294	-13.4429	Exon (ENSMUST00000016511/ENSMUSG00000038751, exon 5 of 8)	2	181193721	181202789	9069	2	ENSMUSG00000038751	3789	Ptk6	MGI Symbol	protein_coding	PTK6 protein tyrosine kinase 6 [Source:MGI Symbol;Acc:MGI:99683]	TYROSINE KINASE 6 EC_2.7.10.2 KINASE
DMR_1529	7	68349001	68350000	1000	3.0626e-05	0.00172009	-13.4426	Intron (ENSMUST00000125685/ENSMUSG00000074071, intron 5 of 8)	7	68338668	68353182	14515	2	ENSMUSG00000074071	3182	Fam169b	MGI Symbol	protein_coding	family with sequence similarity 169, member B [Source:MGI Symbol;Acc:MGI:3644026]	SOLUBLE LAMIN ASSOCIATED OF 75 KDA SLAP75 FAM169A
DMR_1808	8	118970001	118971000	1000	0.00734631	0.0902761	-13.4409	Intron (ENSMUST00000117160/ENSMUSG00000031841, intron 6 of 13)	8	119151465	119242356	90892	1	ENSMUSG00000031841	-180465	Cdh13	MGI Symbol	protein_coding	cadherin 13 [Source:MGI Symbol;Acc:MGI:99551]	CADHERIN 13 PRECURSOR HEART CADHERIN H CADHERIN TRUNCATED CADHERIN T CAD T CADHERIN
DMR_613	3	96395001	96396000	1000	0.00474727	0.0677344	-13.4364	Distal Intergenic	3	96401150	96402014	865	2	ENSMUSG00000097539	6014	4930477E14Rik	MGI Symbol	lincRNA	RIKEN cDNA 4930477E14 gene [Source:MGI Symbol;Acc:MGI:1922199]
DMR_3337	17	65940001	65941000	1000	0.000401301	0.0119431	-13.4309	Intron (ENSMUST00000233580/ENSMUSG00000024098, intron 2 of 5)	17	65921972	65951115	29144	2	ENSMUSG00000024098	10115	Twsg1	MGI Symbol	protein_coding	twisted gastrulation BMP signaling modulator 1 [Source:MGI Symbol;Acc:MGI:2137520]	TWISTED GASTRULATION HOMOLOG 1 PRECURSOR
DMR_1075	5	103208001	103209000	1000	0.00365343	0.0566184	-13.43	Promoter (<=1kb)	5	103205823	103209012	3190	2	ENSMUSG00000046709	12	Mapk10	MGI Symbol	protein_coding	mitogen-activated protein kinase 10 [Source:MGI Symbol;Acc:MGI:1346863]	MITOGEN ACTIVATED KINASE 8 MAP KINASE 8 MAPK 8 EC_2.7.11.24 STRESS ACTIVATED KINASE JNK1 C JUN N TERMINAL KINASE 1
DMR_3323	17	49020001	49021000	1000	0.00493641	0.0695002	-13.4298	Intron (ENSMUST00000046254/ENSMUSG00000040490, intron 1 of 2)	17	49096289	49096433	145	2	ENSMUSG00000040490	75433	Lrfn2	MGI Symbol	protein_coding	leucine rich repeat and fibronectin type III domain containing 2 [Source:MGI Symbol;Acc:MGI:1917780]	LEUCINE RICH REPEAT AND FIBRONECTIN TYPE III DOMAIN CONTAINING 2 PRECURSOR
DMR_824	4	132310001	132311000	1000	0.000560828	0.0150907	-13.4222	Promoter (<=1kb)	4	132310240	132310369	130	1	ENSMUSG00000064949	0	Snora61	MGI Symbol	snoRNA	small nucleolar RNA, H/ACA box 61 [Source:MGI Symbol;Acc:MGI:3819510]
DMR_2116	10	53976001	53977000	1000	4.19465e-05	0.00220608	-13.4146	Promoter (<=1kb)	10	53918719	53977115	58397	2	ENSMUSG00000003746	115	Man1a	MGI Symbol	protein_coding	mannosidase 1, alpha [Source:MGI Symbol;Acc:MGI:104677]	MANNOSYL OLIGOSACCHARIDE 1 2 ALPHA MANNOSIDASE IA EC_3.2.1.113 MAN 9 ALPHA MANNOSIDASE MAN9 MANNOSIDASE MANNOSIDASE ALPHA CLASS 1A MEMBER 1 PROCESSING ALPHA 1 2 MANNOSIDASE IA ALPHA 1 2 MANNOSIDASE IA
DMR_3597	19	56763001	56764000	1000	0.00840604	0.0985467	-13.4072	Distal Intergenic	19	56754999	56755346	348	2	ENSMUSG00000067063	-7655	Gm6990	MGI Symbol	processed_pseudogene	predicted pseudogene 6990 [Source:MGI Symbol;Acc:MGI:3648860]
DMR_2368	11	82852001	82853000	1000	0.00066391	0.0170547	-13.4037	Intron (ENSMUST00000093975/ENSMUSG00000020696, intron 1 of 7)	11	82812669	82846092	33424	2	ENSMUSG00000020696	-5909	Rffl	MGI Symbol	protein_coding	ring finger and FYVE like domain containing protein [Source:MGI Symbol;Acc:MGI:1914588]	E3 UBIQUITIN LIGASE RNF34 EC_2.3.2.27 RING FINGER 34 RING TYPE E3 UBIQUITIN TRANSFERASE RNF34
DMR_808	4	128427001	128428000	1000	0.000878395	0.0208588	-13.4022	Intron (ENSMUST00000184063/ENSMUSG00000028804, intron 25 of 70)	4	128477154	128501177	24024	1	ENSMUSG00000028804	-49154	Csmd2	MGI Symbol	protein_coding	CUB and Sushi multiple domains 2 [Source:MGI Symbol;Acc:MGI:2386401]
DMR_1015	5	53353001	53354000	1000	0.00028455	0.0093027	-13.4021	Distal Intergenic	5	53346259	53346372	114	2	ENSMUSG00000077696	-6629	n-R5s172	MGI Symbol	rRNA	nuclear encoded rRNA 5S 172 [Source:MGI Symbol;Acc:MGI:4422037]
DMR_3013	15	31461001	31462000	1000	1.37708e-05	0.000928673	-13.3865	Promoter (<=1kb)	15	31462281	31462631	351	1	ENSMUSG00000115357	-281	Gm49214	MGI Symbol	processed_pseudogene	predicted gene, 49214 [Source:MGI Symbol;Acc:MGI:6118668]
DMR_604	3	94625001	94626000	1000	3.81565e-05	0.0020572	-13.3832	Intron (ENSMUST00000006123/ENSMUSG00000005968, intron 7 of 12)	3	94614160	94615301	1142	2	ENSMUSG00000005968	-9700	Tuft1	MGI Symbol	protein_coding	tuftelin 1 [Source:MGI Symbol;Acc:MGI:109572]	AMBIGUOUS
DMR_1306	6	70514001	70515000	1000	5.88824e-09	1.57696e-06	-13.3765	Distal Intergenic	6	70518250	70518849	600	1	ENSMUSG00000094117	-3250	Igkv3-12	MGI Symbol	IG_V_gene	immunoglobulin kappa variable 3-12 [Source:MGI Symbol;Acc:MGI:1330815]	IG KAPPA CHAIN V REGION
DMR_307	2	32510001	32511000	1000	2.87717e-09	8.57908e-07	-13.3751	Distal Intergenic	2	32525031	32527990	2960	1	ENSMUSG00000085017	-14031	Gm13412	MGI Symbol	lincRNA	predicted gene 13412 [Source:MGI Symbol;Acc:MGI:3650612]
DMR_2184	10	88346001	88347000	1000	0.00605175	0.0795116	-13.3739	Intron (ENSMUST00000156097/ENSMUSG00000020057, intron 1 of 6)	10	88322804	88356996	34193	2	ENSMUSG00000020057	9996	Dram1	MGI Symbol	protein_coding	DNA-damage regulated autophagy modulator 1 [Source:MGI Symbol;Acc:MGI:1918962]
DMR_2758	13	52832001	52833000	1000	0.000108066	0.00451636	-13.369	Distal Intergenic	13	52729922	52757205	27284	2	ENSMUSG00000113737	-74796	BB123696	MGI Symbol	lincRNA	expressed sequence BB123696 [Source:MGI Symbol;Acc:MGI:2145475]
DMR_1588	7	113295001	113296000	1000	3.95552e-05	0.00211428	-13.36	Promoter (<=1kb)	7	113292944	113295337	2394	2	ENSMUSG00000109959	0	Gm45355	MGI Symbol	antisense	predicted gene 45355 [Source:MGI Symbol;Acc:MGI:5791191]
DMR_358	2	76105001	76106000	1000	3.8622e-06	0.000343592	-13.359	Intron (ENSMUST00000099992/ENSMUSG00000075270, intron 10 of 19)	2	75989141	76006043	16903	2	ENSMUSG00000075270	-98958	Pde11a	MGI Symbol	protein_coding	phosphodiesterase 11A [Source:MGI Symbol;Acc:MGI:3036251]	DUAL 3' 5' CYCLIC AMP AND GMP PHOSPHODIESTERASE 11A EC_3.1.4.35 EC_3.1.4.- 53 CAMP AND CGMP PHOSPHODIESTERASE 11A
DMR_3555	19	32726001	32727000	1000	0.00218709	0.0400209	-13.3588	Intron (ENSMUST00000236985/ENSMUSG00000013662, intron 1 of 10)	19	32672822	32739751	66930	2	ENSMUSG00000013662	12751	Atad1	MGI Symbol	protein_coding	ATPase family, AAA domain containing 1 [Source:MGI Symbol;Acc:MGI:1915229]	HOMOLOG
DMR_1917	9	50707001	50708000	1000	0.000925732	0.0217189	-13.3567	Intron (ENSMUST00000034566/ENSMUSG00000032064, intron 2 of 19)	9	50689920	50699437	9518	2	ENSMUSG00000032064	-7564	Dixdc1	MGI Symbol	protein_coding	DIX domain containing 1 [Source:MGI Symbol;Acc:MGI:2679721]
DMR_2938	14	72146001	72147000	1000	7.65636e-08	1.39535e-05	-13.3522	Distal Intergenic	14	72131088	72131221	134	1	ENSMUSG00000064485	14913	Gm23735	MGI Symbol	snRNA	predicted gene, 23735 [Source:MGI Symbol;Acc:MGI:5453512]
DMR_1477	7	30695001	30696000	1000	0.00492154	0.0693581	-13.3361	Promoter (2-3kb)	7	30698926	30700536	1611	1	ENSMUSG00000013083	-2926	2200002J24Rik	MGI Symbol	protein_coding	RIKEN cDNA 2200002J24 gene [Source:MGI Symbol;Acc:MGI:1916397]	UNCHARACTERIZED
DMR_2542	12	35675001	35676000	1000	0.000527202	0.0144353	-13.3333	Promoter (<=1kb)	12	35672282	35674503	2222	2	ENSMUSG00000113985	-498	9130015A21Rik	MGI Symbol	lincRNA	RIKEN cDNA 9130015A21 gene [Source:MGI Symbol;Acc:MGI:1918831]
DMR_1514	7	55626001	55627000	1000	0.00354929	0.0556117	-13.3203	Distal Intergenic	7	55636453	55636810	358	1	ENSMUSG00000108363	-9453	Gm44615	MGI Symbol	processed_pseudogene	predicted gene 44615 [Source:MGI Symbol;Acc:MGI:5753191]
DMR_1012	5	52127001	52128000	1000	0.00296967	0.0493974	-13.3199	Distal Intergenic	5	52135902	52136017	116	2	ENSMUSG00000098726	8017	Mir6417	MGI Symbol	miRNA	microRNA 6417 [Source:MGI Symbol;Acc:MGI:5530716]
DMR_642	3	121525001	121526000	1000	0.00571068	0.0766303	-13.2911	Exon (ENSMUST00000039197/ENSMUSG00000039865, exon 4 of 15)	3	121520151	121527107	6957	2	ENSMUSG00000039865	1107	Slc44a3	MGI Symbol	protein_coding	solute carrier family 44, member 3 [Source:MGI Symbol;Acc:MGI:2384860]	CHOLINE TRANSPORTER 3 SOLUTE CARRIER FAMILY 44 MEMBER 3
DMR_175	1	146805001	146806000	1000	0.00316647	0.0515629	-13.2847	Promoter (<=1kb)	1	146802965	146806022	3058	2	ENSMUSG00000087627	22	A230059L01Rik	MGI Symbol	processed_transcript	RIKEN cDNA A230059L01 gene [Source:MGI Symbol;Acc:MGI:2443688]
DMR_1362	6	114100001	114101000	1000	0.00212476	0.0392196	-13.2731	Distal Intergenic	6	114131241	114249952	118712	1	ENSMUSG00000030307	-30241	Slc6a11	MGI Symbol	protein_coding	solute carrier family 6 (neurotransmitter transporter, GABA), member 11 [Source:MGI Symbol;Acc:MGI:95630]	SODIUM AND CHLORIDE DEPENDENT GABA TRANSPORTER 3 GAT 3 SOLUTE CARRIER FAMILY 6 MEMBER 11
DMR_1673	8	23100001	23101000	1000	0.00516403	0.0716052	-13.2717	Intron (ENSMUST00000110688/ENSMUSG00000031543, intron 16 of 42)	8	23101972	23102096	125	2	ENSMUSG00000031543	1096	Ank1	MGI Symbol	protein_coding	ankyrin 1, erythroid [Source:MGI Symbol;Acc:MGI:88024]	ANKYRIN 1 ANK 1 ERYTHROCYTE ANKYRIN
DMR_2913	14	53416001	53417000	1000	8.6484e-05	0.0038089	-13.2624	Promoter (1-2kb)	14	53418349	53418873	525	1	ENSMUSG00000076826	-1349	Trav4-2	MGI Symbol	TR_V_gene	T cell receptor alpha variable 4-2 [Source:MGI Symbol;Acc:MGI:3649605]	T CELL RECEPTOR ALPHA VARIABLE PRECURSOR
DMR_1915	9	49887001	49888000	1000	0.00663433	0.0845136	-13.2576	Distal Intergenic	9	49825869	49825975	107	2	ENSMUSG00000094255	-61026	Gm25633	MGI Symbol	snRNA	predicted gene, 25633 [Source:MGI Symbol;Acc:MGI:5455410]
DMR_1723	8	72790001	72791000	1000	0.00103666	0.023583	-13.2567	Distal Intergenic	8	72795136	72795487	352	2	ENSMUSG00000110563	4487	Gm45791	MGI Symbol	processed_pseudogene	predicted gene 45791 [Source:MGI Symbol;Acc:MGI:5804906]
DMR_1323	6	83756001	83757000	1000	0.000212387	0.00745302	-13.2417	Promoter (<=1kb)	6	83757139	83758232	1094	1	ENSMUSG00000006269	-139	Atp6v1b1	MGI Symbol	protein_coding	ATPase, H+ transporting, lysosomal V1 subunit B1 [Source:MGI Symbol;Acc:MGI:103285]	V TYPE PROTON ATPASE SUBUNIT B KIDNEY V ATPASE SUBUNIT B 1 ENDOMEMBRANE PROTON PUMP 58 KDA SUBUNIT VACUOLAR PROTON PUMP SUBUNIT B 1
DMR_2274	11	35525001	35526000	1000	4.36349e-07	5.94683e-05	-13.2353	Intron (ENSMUST00000069837/ENSMUSG00000056427, intron 5 of 35)	11	35544685	35612636	67952	1	ENSMUSG00000056427	-18685	Slit3	MGI Symbol	protein_coding	slit guidance ligand 3 [Source:MGI Symbol;Acc:MGI:1315202]
DMR_3274	17	27200001	27201000	1000	3.13627e-05	0.00175169	-13.2353	Promoter (<=1kb)	17	27189600	27200471	10872	2	ENSMUSG00000044857	0	Lemd2	MGI Symbol	protein_coding	LEM domain containing 2 [Source:MGI Symbol;Acc:MGI:2385045]
DMR_2505	12	24680001	24681000	1000	6.39442e-10	2.36785e-07	-13.2318	Promoter (<=1kb)	12	24665833	24680908	15076	2	ENSMUSG00000062563	0	Cys1	MGI Symbol	protein_coding	cystin 1 [Source:MGI Symbol;Acc:MGI:2177632]	CYSTIN 1 CILIA ASSOCIATED
DMR_2503	12	23801001	23802000	1000	3.21693e-12	2.29146e-09	-13.2127	Promoter (<=1kb)	12	23800521	23800646	126	2	ENSMUSG00000113407	-355	Gm47437	MGI Symbol	processed_pseudogene	predicted gene, 47437 [Source:MGI Symbol;Acc:MGI:6096389]
DMR_2754	13	52249001	52250000	1000	0.00137115	0.0288056	-13.1969	Distal Intergenic	13	52180411	52181637	1227	1	ENSMUSG00000113399	68590	Gm48199	MGI Symbol	lincRNA	predicted gene, 48199 [Source:MGI Symbol;Acc:MGI:6097585]
DMR_870	4	141909001	141910000	1000	0.00185051	0.0355821	-13.1926	Exon (ENSMUST00000105780/ENSMUSG00000051435, exon 26 of 33)	4	141916289	141922426	6138	2	ENSMUSG00000051435	12426	Fhad1	MGI Symbol	protein_coding	forkhead-associated (FHA) phosphopeptide binding domain 1 [Source:MGI Symbol;Acc:MGI:1920323]
DMR_167	1	136684001	136685000	1000	0.00224575	0.0407706	-13.1744	Intron (ENSMUST00000180495/ENSMUSG00000097113, intron 4 of 4)	1	136683629	136690802	7174	1	ENSMUSG00000097113	372	Gm19705	MGI Symbol	lincRNA	predicted gene, 19705 [Source:MGI Symbol;Acc:MGI:5011890]
DMR_3256	17	16203001	16204000	1000	2.07468e-07	3.20733e-05	-13.1705	Distal Intergenic	17	16163079	16163564	486	2	ENSMUSG00000116899	-39437	Gm49777	MGI Symbol	processed_pseudogene	predicted gene, 49777 [Source:MGI Symbol;Acc:MGI:6215293]
DMR_2213	10	116073001	116074000	1000	0.00685123	0.0863598	-13.1703	Intron (ENSMUST00000063470/ENSMUSG00000020151, intron 2 of 13)	10	116112483	116113592	1110	2	ENSMUSG00000020151	39592	Ptprr	MGI Symbol	protein_coding	protein tyrosine phosphatase, receptor type, R [Source:MGI Symbol;Acc:MGI:109559]	RECEPTOR TYPE TYROSINE PHOSPHATASE R PRECURSOR R PTP R EC_3.1.3.48 TYROSINE PHOSPHATASE
DMR_155	1	132326001	132327000	1000	0.00639217	0.0823286	-13.1703	Promoter (<=1kb)	1	132327596	132330450	2855	1	ENSMUSG00000009772	-596	Nuak2	MGI Symbol	protein_coding	NUAK family, SNF1-like kinase, 2 [Source:MGI Symbol;Acc:MGI:1921387]
DMR_1901	9	43788001	43789000	1000	4.17285e-05	0.0021978	-13.1699	Intron (ENSMUST00000034510/ENSMUSG00000032012, intron 1 of 5)	9	43794121	43805875	11755	1	ENSMUSG00000032012	-5121	Nectin1	MGI Symbol	protein_coding	nectin cell adhesion molecule 1 [Source:MGI Symbol;Acc:MGI:1926483]
DMR_1539	7	76353001	76354000	1000	3.47141e-06	0.000315249	-13.1672	Intron (ENSMUST00000156166/ENSMUSG00000025754, intron 5 of 22)	7	76411062	76700123	289062	1	ENSMUSG00000025754	-57062	Agbl1	MGI Symbol	protein_coding	ATP/GTP binding protein-like 1 [Source:MGI Symbol;Acc:MGI:3646469]	CYTOSOLIC CARBOXYPEPTIDASE 4 EC_3.4.17.- ATP/GTP BINDING 1
DMR_3351	17	72242001	72243000	1000	0.00411958	0.0614621	-13.1596	Intron (ENSMUST00000086639/ENSMUSG00000055471, intron 3 of 28)	17	72256258	72257146	889	1	ENSMUSG00000055471	-13258	Alk	MGI Symbol	protein_coding	anaplastic lymphoma kinase [Source:MGI Symbol;Acc:MGI:103305]
DMR_3658	X	76761001	76762000	1000	0.00384084	0.0585825	-13.1579	Distal Intergenic	20	76737639	76738818	1180	1	ENSMUSG00000083810	23362	Gm14713	MGI Symbol	processed_pseudogene	predicted gene 14713 [Source:MGI Symbol;Acc:MGI:3705622]
DMR_362	2	83835001	83836000	1000	1.06143e-06	0.000122331	-13.1522	Intron (ENSMUST00000051454/ENSMUSG00000048388, intron 1 of 7)	2	83858088	83860473	2386	1	ENSMUSG00000048388	-22088	Fam171b	MGI Symbol	protein_coding	family with sequence similarity 171, member B [Source:MGI Symbol;Acc:MGI:2444579]
DMR_3376	17	86326001	86327000	1000	0.000646336	0.0167331	-13.137	Intron (ENSMUST00000097275/ENSMUSG00000045038, intron 1 of 14)	17	86285164	86287178	2015	2	ENSMUSG00000045038	-38823	Prkce	MGI Symbol	protein_coding	protein kinase C, epsilon [Source:MGI Symbol;Acc:MGI:97599]	KINASE C EPSILON TYPE EC_2.7.11.13 NPKC EPSILON
DMR_486	2	167404001	167405000	1000	0.000293974	0.00953782	-13.136	Distal Intergenic	2	167421712	167477000	55289	1	ENSMUSG00000039463	-16712	Slc9a8	MGI Symbol	protein_coding	solute carrier family 9 (sodium/hydrogen exchanger), member 8 [Source:MGI Symbol;Acc:MGI:1924281]
DMR_212	1	172193001	172194000	1000	1.40286e-05	0.000942652	-13.136	3' UTR	1	172187381	172197005	9625	1	ENSMUSG00000026554	5620	Dcaf8	MGI Symbol	protein_coding	DDB1 and CUL4 associated factor 8 [Source:MGI Symbol;Acc:MGI:91860]
DMR_313	2	33881001	33882000	1000	0.00691714	0.0869235	-13.1313	Intron (ENSMUST00000041555/ENSMUSG00000038740, intron 1 of 9)	2	33787168	33886845	99678	2	ENSMUSG00000038740	4845	Mvb12b	MGI Symbol	protein_coding	multivesicular body subunit 12B [Source:MGI Symbol;Acc:MGI:1919793]	MULTIVESICULAR BODY SUBUNIT 12B ESCRT I COMPLEX SUBUNIT MVB12B FAM125B
DMR_125	1	118150001	118151000	1000	1.47393e-06	0.000159647	-13.1269	Distal Intergenic	1	118176542	118202307	25766	1	ENSMUSG00000102030	-25542	Gm29106	MGI Symbol	protein_coding	predicted gene 29106 [Source:MGI Symbol;Acc:MGI:5579812]	ZINC FINGER
DMR_2131	10	63166001	63167000	1000	0.00145359	0.0300088	-13.1101	Intron (ENSMUST00000095580/ENSMUSG00000020067, intron 4 of 19)	10	63115795	63203952	88158	2	ENSMUSG00000020067	36952	Mypn	MGI Symbol	protein_coding	myopalladin [Source:MGI Symbol;Acc:MGI:1916052]	PALLADIN
DMR_2471	12	16078001	16079000	1000	1.91662e-49	1.51226e-45	-13.1092	Distal Intergenic	12	15980647	16015545	34899	2	ENSMUSG00000113930	-62456	Gm36235	MGI Symbol	lincRNA	predicted gene, 36235 [Source:MGI Symbol;Acc:MGI:5595394]
DMR_999	5	37424001	37425000	1000	0.000146874	0.00567647	-13.0952	3' UTR	5	37415859	37417915	2057	1	ENSMUSG00000050248	8142	Evc2	MGI Symbol	protein_coding	EvC ciliary complex subunit 2 [Source:MGI Symbol;Acc:MGI:1915775]
DMR_1919	9	52252001	52253000	1000	1.66308e-06	0.000175624	-13.0943	Distal Intergenic	9	52291199	52291331	133	1	ENSMUSG00000077796	-38199	Gm25562	MGI Symbol	snoRNA	predicted gene, 25562 [Source:MGI Symbol;Acc:MGI:5455339]
DMR_1662	8	14255001	14256000	1000	3.71718e-06	0.000333063	-13.0898	Intron (ENSMUST00000152652/ENSMUSG00000047495, intron 1 of 14)	8	14273181	14273311	131	2	ENSMUSG00000047495	17311	Dlgap2	MGI Symbol	protein_coding	DLG associated protein 2 [Source:MGI Symbol;Acc:MGI:2443181]
DMR_2384	11	90380001	90381000	1000	0.00201486	0.0377412	-13.0894	Intron (ENSMUST00000004051/ENSMUSG00000003949, intron 2 of 3)	11	90340827	90381935	41109	2	ENSMUSG00000003949	935	Hlf	MGI Symbol	protein_coding	hepatic leukemia factor [Source:MGI Symbol;Acc:MGI:96108]	HEPATIC LEUKEMIA FACTOR
DMR_2095	10	38594001	38595000	1000	1.02001e-07	1.78847e-05	-13.0891	Distal Intergenic	10	38615375	38615481	107	2	ENSMUSG00000094521	20481	Gm22911	MGI Symbol	snRNA	predicted gene, 22911 [Source:MGI Symbol;Acc:MGI:5452688]
DMR_1679	8	26457001	26458000	1000	7.52294e-07	9.15907e-05	-13.0841	Exon (ENSMUST00000210553/ENSMUSG00000109961, exon 2 of 3)	8	26450460	26468840	18381	2	ENSMUSG00000109961	10840	Gm31983	MGI Symbol	lincRNA	predicted gene, 31983 [Source:MGI Symbol;Acc:MGI:5591142]
DMR_2597	12	76334001	76335000	1000	9.68641e-06	0.000709437	-13.0841	3' UTR	12	76324905	76330054	5150	1	ENSMUSG00000021057	9096	Akap5	MGI Symbol	protein_coding	A kinase (PRKA) anchor protein 5 [Source:MGI Symbol;Acc:MGI:2685104]	A KINASE ANCHOR 5 AKAP 5 A KINASE ANCHOR KDA AKAP CAMP DEPENDENT KINASE REGULATORY SUBUNIT II HIGH AFFINITY BINDING
DMR_2242	11	5177001	5178000	1000	0.000515317	0.014227	-13.0719	Distal Intergenic	11	5106265	5152257	45993	2	ENSMUSG00000034164	-24744	Emid1	MGI Symbol	protein_coding	EMI domain containing 1 [Source:MGI Symbol;Acc:MGI:2155091]	EMI DOMAIN CONTAINING 1 PRECURSOR EMILIN AND MULTIMERIN DOMAIN CONTAINING 1 EMU1
DMR_1930	9	58370001	58371000	1000	0.00758486	0.0921804	-13.0412	Promoter (<=1kb)	9	58359704	58370455	10752	2	ENSMUSG00000036244	0	Tbc1d21	MGI Symbol	protein_coding	TBC1 domain family, member 21 [Source:MGI Symbol;Acc:MGI:1921536]	TBC1 DOMAIN FAMILY MEMBER 21
DMR_1364	6	114582001	114583000	1000	0.00285227	0.0481159	-13.0318	Distal Intergenic	6	114643097	114860614	217518	1	ENSMUSG00000030314	-60097	Atg7	MGI Symbol	protein_coding	autophagy related 7 [Source:MGI Symbol;Acc:MGI:1921494]
DMR_398	2	120174001	120175000	1000	0.000513454	0.0141959	-13.0241	Exon (ENSMUST00000136845/ENSMUSG00000050211, exon 11 of 17)	2	120166412	120191214	24803	2	ENSMUSG00000050211	16214	Pla2g4e	MGI Symbol	protein_coding	phospholipase A2, group IVE [Source:MGI Symbol;Acc:MGI:1919144]	CYTOSOLIC PHOSPHOLIPASE A2 CPLA2 PHOSPHOLIPASE A2 GROUP
DMR_1340	6	92244001	92245000	1000	1.31034e-10	5.76849e-08	-13.0174	Promoter (<=1kb)	6	92242061	92244650	2590	2	ENSMUSG00000005892	0	Trh	MGI Symbol	protein_coding	thyrotropin releasing hormone [Source:MGI Symbol;Acc:MGI:98823]	PRO THYROTROPIN RELEASING HORMONE PRECURSOR PRO TRH PROTHYROLIBERIN [CONTAINS THYROTROPIN RELEASING HORMONE TRH PROTIRELIN TSH RELEASING FACTOR THYROLIBERIN THYROTROPIN RELEASING FACTOR TRF ]
DMR_3146	16	21315001	21316000	1000	8.11953e-07	9.76945e-05	-13.0102	Distal Intergenic	16	21332646	21333129	484	2	ENSMUSG00000116632	17129	Magef1	MGI Symbol	transcribed_processed_pseudogene	melanoma antigen family F, 1 [Source:MGI Symbol;Acc:MGI:1923472]
DMR_3016	15	33810001	33811000	1000	0.000474911	0.0134407	-13.0081	Distal Intergenic	15	33831448	33834353	2906	1	ENSMUSG00000115318	-20448	Gm49089	MGI Symbol	TEC	predicted gene, 49089 [Source:MGI Symbol;Acc:MGI:6118479]
DMR_737	4	59802001	59803000	1000	0.000799195	0.0194694	-13.0076	Promoter (<=1kb)	4	59772372	59801589	29218	2	ENSMUSG00000038544	-412	Inip	MGI Symbol	protein_coding	INTS3 and NABP interacting protein [Source:MGI Symbol;Acc:MGI:1913459]	SOSS COMPLEX SUBUNIT C SENSOR OF SINGLE STRAND DNA COMPLEX SUBUNIT C SENSOR OF SSDNA SUBUNIT C SOSS C SINGLE STRANDED DNA BINDING INTERACTING 1 SSB INTERACTING 1
DMR_3529	19	22988001	22989000	1000	0.00316727	0.0515681	-13.0065	3' UTR	19	23061454	23064032	2579	1	ENSMUSG00000118155	-72454	Gm50136	MGI Symbol	lincRNA	predicted gene, 50136 [Source:MGI Symbol;Acc:MGI:6302882]
DMR_1170	5	129222001	129223000	1000	0.000820725	0.0198478	-13.0013	Distal Intergenic	5	129128077	129128517	441	2	ENSMUSG00000060419	-93484	Rps16-ps2	MGI Symbol	processed_pseudogene	ribosomal protein S16, pseudogene 2 [Source:MGI Symbol;Acc:MGI:3704259]
DMR_1465	7	24883001	24884000	1000	0.000223314	0.00775292	-12.9997	Promoter (<=1kb)	7	24884371	24889806	5436	1	ENSMUSG00000040952	-371	Rps19	MGI Symbol	protein_coding	ribosomal protein S19 [Source:MGI Symbol;Acc:MGI:1333780]
DMR_1523	7	65918001	65919000	1000	0.00687843	0.0866121	-12.9884	Intron (ENSMUST00000176199/ENSMUSG00000030513, intron 2 of 6)	7	65953012	65963193	10182	1	ENSMUSG00000030513	-34012	Pcsk6	MGI Symbol	protein_coding	proprotein convertase subtilisin/kexin type 6 [Source:MGI Symbol;Acc:MGI:102897]	PROPROTEIN CONVERTASE SUBTILISIN/KEXIN TYPE 6 PRECURSOR EC_3.4.21.- PAIRED BASIC AMINO ACID CLEAVING ENZYME 4 SUBTILISIN PROPROTEIN CONVERTASE 4 SPC4 SUBTILISIN/KEXIN PROTEASE PACE4
DMR_3211	16	86112001	86113000	1000	0.000372859	0.0113185	-12.984	Distal Intergenic	16	86139304	86150676	11373	2	ENSMUSG00000116556	37676	1700007H22Rik	MGI Symbol	lincRNA	RIKEN cDNA 1700007H22 gene [Source:MGI Symbol;Acc:MGI:1922734]
DMR_2374	11	86998001	86999000	1000	0.00733664	0.0902129	-12.9762	Promoter (<=1kb)	11	86997133	86997263	131	2	ENSMUSG00000088816	-738	Gm22387	MGI Symbol	scaRNA	predicted gene, 22387 [Source:MGI Symbol;Acc:MGI:5452164]
DMR_423	2	136149001	136150000	1000	0.00705956	0.0880988	-12.9672	Intron (ENSMUST00000035264/ENSMUSG00000039913, intron 4 of 10)	2	136137006	136140161	3156	1	ENSMUSG00000039913	11995	Pak7	MGI Symbol	protein_coding	p21 (RAC1) activated kinase 7 [Source:MGI Symbol;Acc:MGI:1920334]	SERINE/THREONINE KINASE PAK 5 EC_2.7.11.1 P21 ACTIVATED KINASE 5 PAK 5 P21 ACTIVATED KINASE 7 PAK 7
DMR_2115	10	53389001	53390000	1000	4.3755e-06	0.000377627	-12.963	Distal Intergenic	10	53273443	53379947	106505	2	ENSMUSG00000038594	-9054	Cep85l	MGI Symbol	protein_coding	centrosomal protein 85-like [Source:MGI Symbol;Acc:MGI:3642684]
DMR_1786	8	108831001	108832000	1000	0.000104438	0.00439307	-12.9612	Intron (ENSMUST00000220518/ENSMUSG00000038872, intron 9 of 15)	8	108867562	108869267	1706	1	ENSMUSG00000038872	-35562	Zfhx3	MGI Symbol	protein_coding	zinc finger homeobox 3 [Source:MGI Symbol;Acc:MGI:99948]
DMR_3236	17	5318001	5319000	1000	0.00229479	0.0414225	-12.9574	Exon (ENSMUST00000092723/ENSMUSG00000069729, exon 11 of 19)	17	5388763	5417396	28634	1	ENSMUSG00000069729	-69763	Arid1b	MGI Symbol	protein_coding	AT rich interactive domain 1B (SWI-like) [Source:MGI Symbol;Acc:MGI:1926129]
DMR_1785	8	108778001	108779000	1000	1.08574e-07	1.88919e-05	-12.9526	Intron (ENSMUST00000220518/ENSMUSG00000038872, intron 7 of 15)	8	108737593	108742800	5208	1	ENSMUSG00000038872	40408	Zfhx3	MGI Symbol	protein_coding	zinc finger homeobox 3 [Source:MGI Symbol;Acc:MGI:99948]
DMR_1888	9	36642001	36643000	1000	0.000150568	0.00577246	-12.9412	Intron (ENSMUST00000216487/ENSMUSG00000111683, intron 2 of 4)	9	36635756	36643376	7621	2	ENSMUSG00000070313	376	Pate14	MGI Symbol	protein_coding	prostate and testis expressed 14 [Source:MGI Symbol;Acc:MGI:3055869]	SECRETED SEMINAL VESICLE LY 6 1 PRECURSOR SSLP 1
DMR_1013	5	53103001	53104000	1000	0.00609191	0.079799	-12.9389	Distal Intergenic	5	53143160	53143238	79	1	ENSMUSG00000077316	-39160	n-R5s171	MGI Symbol	rRNA	nuclear encoded rRNA 5S 171 [Source:MGI Symbol;Acc:MGI:4422036]
DMR_700	4	15924001	15925000	1000	0.00845448	0.0989506	-12.9389	Exon (ENSMUST00000029877/ENSMUSG00000028223, exon 6 of 10)	4	15911567	15911634	68	2	ENSMUSG00000028223	-12367	Decr1	MGI Symbol	protein_coding	2,4-dienoyl CoA reductase 1, mitochondrial [Source:MGI Symbol;Acc:MGI:1914710]
DMR_687	3	153396001	153397000	1000	6.04513e-05	0.00291391	-12.924	Intron (ENSMUST00000200397/ENSMUSG00000052544, intron 3 of 4)	3	153473744	153474654	911	2	ENSMUSG00000052544	77654	St6galnac3	MGI Symbol	protein_coding	ST6 (alpha-N-acetyl-neuraminyl-2,3-beta-galactosyl-1,3)-N-acetylgalactosaminide alpha-2,6-sialyltransferase 3 [Source:MGI Symbol;Acc:MGI:1341828]
DMR_105	1	90928001	90929000	1000	0.00025832	0.00864633	-12.9178	Exon (ENSMUST00000027528/ENSMUSG00000026303, exon 3 of 16)	1	90927679	90928432	754	1	ENSMUSG00000026303	322	Mlph	MGI Symbol	protein_coding	melanophilin [Source:MGI Symbol;Acc:MGI:2176380]
DMR_1068	5	99073001	99074000	1000	0.000728552	0.0182139	-12.9167	Intron (ENSMUST00000198339/ENSMUSG00000105579, intron 7 of 8)	5	98929773	99037351	107579	2	ENSMUSG00000105579	-35650	Gm43251	MGI Symbol	lincRNA	predicted gene 43251 [Source:MGI Symbol;Acc:MGI:5663388]
DMR_202	1	168610001	168611000	1000	1.60639e-05	0.00104154	-12.9057	Distal Intergenic	1	168675272	168675882	611	2	ENSMUSG00000103463	64882	1700063I16Rik	MGI Symbol	TEC	RIKEN cDNA 1700063I16 gene [Source:MGI Symbol;Acc:MGI:1925877]
DMR_2880	14	32368001	32369000	1000	0.00201406	0.0377365	-12.8937	Distal Intergenic	14	32376068	32388391	12324	2	ENSMUSG00000072473	19391	1700024G13Rik	MGI Symbol	protein_coding	RIKEN cDNA 1700024G13 gene [Source:MGI Symbol;Acc:MGI:1914335]	UNKNOWN
DMR_2876	14	31890001	31891000	1000	0.000865454	0.0206471	-12.8895	Distal Intergenic	14	31906528	31931716	25189	1	ENSMUSG00000046005	-15528	D830044D21Rik	MGI Symbol	lincRNA	RIKEN cDNA D830044D21 gene [Source:MGI Symbol;Acc:MGI:2444378]
DMR_736	4	59218001	59219000	1000	9.35696e-11	4.37254e-08	-12.8889	Exon (ENSMUST00000030074/ENSMUSG00000028381, exon 7 of 9)	4	59212656	59214293	1638	1	ENSMUSG00000028381	5345	Ugcg	MGI Symbol	protein_coding	UDP-glucose ceramide glucosyltransferase [Source:MGI Symbol;Acc:MGI:1332243]
DMR_2028	9	112232001	112233000	1000	1.35203e-10	5.91396e-08	-12.8884	Promoter (<=1kb)	9	112065260	112232501	167242	2	ENSMUSG00000032503	0	Arpp21	MGI Symbol	protein_coding	cyclic AMP-regulated phosphoprotein, 21 [Source:MGI Symbol;Acc:MGI:107562]
DMR_210	1	171511001	171512000	1000	0.000108267	0.00452076	-12.8839	Distal Intergenic	1	171515233	171516922	1690	1	ENSMUSG00000038218	-3233	Gm9765	MGI Symbol	unprocessed_pseudogene	predicted gene 9765 [Source:MGI Symbol;Acc:MGI:3642721]
DMR_2061	10	7126001	7127000	1000	0.00486368	0.0688114	-12.8834	Exon (ENSMUST00000150282/ENSMUSG00000015202, exon 4 of 6)	10	7119063	7135506	16444	2	ENSMUSG00000015202	8506	Cnksr3	MGI Symbol	protein_coding	Cnksr family member 3 [Source:MGI Symbol;Acc:MGI:2674130]	CONNECTOR ENHANCER OF KINASE SUPPRESSOR OF RAS 3 CONNECTOR ENHANCER OF KSR 3 CNK HOMOLOG 3 CNK3 MAGUIN
DMR_1384	6	119414001	119415000	1000	0.000426998	0.0125191	-12.8708	Intron (ENSMUST00000032272/ENSMUSG00000030168, intron 1 of 7)	6	119370151	119417475	47325	2	ENSMUSG00000030168	2475	Adipor2	MGI Symbol	protein_coding	adiponectin receptor 2 [Source:MGI Symbol;Acc:MGI:93830]
DMR_2431	11	110285001	110286000	1000	0.00072583	0.0181845	-12.8707	Exon (ENSMUST00000043961/ENSMUSG00000018800, exon 28 of 39)	11	110236453	110251776	15324	2	ENSMUSG00000018800	-33225	Abca5	MGI Symbol	protein_coding	ATP-binding cassette, sub-family A (ABC1), member 5 [Source:MGI Symbol;Acc:MGI:2386607]	ATP BINDING CASSETTE SUB FAMILY A MEMBER 5
DMR_1451	7	18382001	18383000	1000	0.000514328	0.0142096	-12.8685	Distal Intergenic	7	18375547	18377523	1977	2	ENSMUSG00000109235	-4478	Gm5997	MGI Symbol	processed_pseudogene	predicted gene 5997 [Source:MGI Symbol;Acc:MGI:3648188]
DMR_809	4	128480001	128481000	1000	0.00371429	0.0572892	-12.8655	Exon (ENSMUST00000184063/ENSMUSG00000028804, exon 38 of 71)	4	128477154	128501177	24024	1	ENSMUSG00000028804	2847	Csmd2	MGI Symbol	protein_coding	CUB and Sushi multiple domains 2 [Source:MGI Symbol;Acc:MGI:2386401]
DMR_2307	11	59571001	59572000	1000	0.000606046	0.0159559	-12.8579	Promoter (<=1kb)	11	59570699	59571813	1115	2	ENSMUSG00000059610	0	Olfr222	MGI Symbol	protein_coding	olfactory receptor 222 [Source:MGI Symbol;Acc:MGI:3030056]	OLFACTORY RECEPTOR OLFACTORY RECEPTOR
DMR_3523	19	11786001	11787000	1000	1.03463e-12	8.14489e-10	-12.8571	3' UTR	19	11785077	11789617	4541	2	ENSMUSG00000041488	2617	Stx3	MGI Symbol	protein_coding	syntaxin 3 [Source:MGI Symbol;Acc:MGI:103077]
DMR_3186	16	48541001	48542000	1000	0.00291959	0.0488813	-12.8513	Intron (ENSMUST00000023330/ENSMUSG00000022652, intron 14 of 26)	16	48594667	48628784	34118	1	ENSMUSG00000022652	-52667	Morc1	MGI Symbol	protein_coding	microrchidia 1 [Source:MGI Symbol;Acc:MGI:1316740]	MORC FAMILY CW TYPE ZINC FINGER
DMR_3542	19	27727001	27728000	1000	6.26518e-05	0.00299111	-12.8496	Distal Intergenic	19	27703876	27704007	132	2	ENSMUSG00000088266	-22994	Gm24782	MGI Symbol	snoRNA	predicted gene, 24782 [Source:MGI Symbol;Acc:MGI:5454559]
DMR_117	1	93789001	93790000	1000	0.0010111	0.0231992	-12.8378	3' UTR	1	93786218	93787899	1682	1	ENSMUSG00000026280	2783	Atg4b	MGI Symbol	protein_coding	autophagy related 4B, cysteine peptidase [Source:MGI Symbol;Acc:MGI:1913865]	CYSTEINE PROTEASE EC_3.4.22.- AUTOPHAGY RELATED 4
DMR_1404	6	131692001	131693000	1000	0.00615423	0.0803128	-12.8333	Promoter (1-2kb)	6	131689134	131690063	930	2	ENSMUSG00000063478	-1938	Tas2r114	MGI Symbol	protein_coding	taste receptor, type 2, member 114 [Source:MGI Symbol;Acc:MGI:2681218]	TASTE RECEPTOR TYPE 2 MEMBER
DMR_2394	11	96264001	96265000	1000	0.000481987	0.0135691	-12.8172	Promoter (<=1kb)	11	96265164	96265265	102	1	ENSMUSG00000065546	-164	Mir196a-1	MGI Symbol	miRNA	microRNA 196a-1 [Source:MGI Symbol;Acc:MGI:2676860]
DMR_818	4	131049001	131050000	1000	0.00539702	0.0737284	-12.8142	Distal Intergenic	4	131000832	131010474	9643	2	ENSMUSG00000086262	-38527	A930031H19Rik	MGI Symbol	lincRNA	RIKEN cDNA A930031H19 gene [Source:MGI Symbol;Acc:MGI:1925085]
DMR_2507	12	24895001	24896000	1000	0.000148184	0.00571079	-12.81	Intron (ENSMUST00000222198/ENSMUSG00000020646, intron 3 of 4)	12	24831631	24960286	128656	1	ENSMUSG00000020646	63370	Mboat2	MGI Symbol	protein_coding	membrane bound O-acyltransferase domain containing 2 [Source:MGI Symbol;Acc:MGI:1914466]	LYSOPHOSPHOLIPID ACYLTRANSFERASE LPLAT EC_2.3.1.- MEMBRANE BOUND O ACYLTRANSFERASE DOMAIN CONTAINING O ACYLTRANSFERASE DOMAIN CONTAINING
DMR_1799	8	117340001	117341000	1000	0.000149415	0.00574545	-12.8086	Intron (ENSMUST00000166750/ENSMUSG00000034390, intron 1 of 20)	8	117349170	117459430	110261	1	ENSMUSG00000034390	-8170	Cmip	MGI Symbol	protein_coding	c-Maf inducing protein [Source:MGI Symbol;Acc:MGI:1921690]	C MAF INDUCING C MIP
DMR_3413	18	30346001	30347000	1000	0.00703036	0.0878779	-12.7976	Intron (ENSMUST00000115812/ENSMUSG00000033628, intron 24 of 24)	18	30419686	30420060	375	2	ENSMUSG00000033628	73060	Pik3c3	MGI Symbol	protein_coding	phosphatidylinositol 3-kinase catalytic subunit type 3 [Source:MGI Symbol;Acc:MGI:2445019]	PHOSPHATIDYLINOSITOL 3 KINASE CATALYTIC SUBUNIT TYPE 3 PI3 KINASE TYPE 3 PI3K TYPE 3 PTDINS 3 KINASE TYPE 3 EC_2.7.1.137 PHOSPHOINOSITIDE 3 KINASE CLASS 3
DMR_1716	8	69158001	69159000	1000	0.000904574	0.0213544	-12.7907	Intron (ENSMUST00000185176/ENSMUSG00000036306, intron 1 of 3)	8	69135503	69140953	5451	2	ENSMUSG00000036306	-17048	Lzts1	MGI Symbol	protein_coding	leucine zipper, putative tumor suppressor 1 [Source:MGI Symbol;Acc:MGI:2684762]
DMR_2709	13	31622001	31623000	1000	0.00471141	0.0674034	-12.7907	Intron (ENSMUST00000221561/ENSMUSG00000038408, intron 1 of 3)	13	31578156	31625509	47354	2	ENSMUSG00000038408	2509	1700018A04Rik	MGI Symbol	lincRNA	RIKEN cDNA 1700018A04 gene [Source:MGI Symbol;Acc:MGI:1916631]
DMR_3168	16	35676001	35677000	1000	1.6431e-05	0.00105932	-12.7907	Distal Intergenic	16	35662471	35663454	984	1	ENSMUSG00000052133	13530	Sema5b	MGI Symbol	protein_coding	sema domain, seven thrombospondin repeats (type 1 and type 1-like), transmembrane domain (TM) and short cytoplasmic domain, (semaphorin) 5B [Source:MGI Symbol;Acc:MGI:107555]
DMR_533	3	21531001	21532000	1000	0.000161281	0.0060685	-12.7897	Distal Intergenic	3	21603810	21605508	1699	1	ENSMUSG00000106085	-71810	Gm43675	MGI Symbol	unprocessed_pseudogene	predicted gene 43675 [Source:MGI Symbol;Acc:MGI:5663812]
DMR_2107	10	42415001	42416000	1000	3.65176e-11	1.94079e-08	-12.7837	Exon (ENSMUST00000151747/ENSMUSG00000038302, exon 4 of 11)	10	42313582	42425308	111727	2	ENSMUSG00000038302	9308	Afg1l	MGI Symbol	protein_coding	AFG1 like ATPase [Source:MGI Symbol;Acc:MGI:2148801]	AFG1 ATPASE LACTATION ELEVATED 1
DMR_2553	12	55431001	55432000	1000	0.00603906	0.0794313	-12.7756	Distal Intergenic	12	55407383	55412287	4905	1	ENSMUSG00000021024	23618	Psma6	MGI Symbol	protein_coding	proteasome subunit alpha 6 [Source:MGI Symbol;Acc:MGI:1347006]
DMR_1524	7	67050001	67051000	1000	0.00841702	0.0986472	-12.7714	Intron (ENSMUST00000098382/ENSMUSG00000058145, intron 14 of 22)	7	67047471	67078304	30834	1	ENSMUSG00000058145	2530	Adamts17	MGI Symbol	protein_coding	a disintegrin-like and metallopeptidase (reprolysin type) with thrombospondin type 1 motif, 17 [Source:MGI Symbol;Acc:MGI:3588195]
DMR_3443	18	53670001	53671000	1000	0.00404883	0.0607609	-12.7708	Intron (ENSMUST00000236653/ENSMUSG00000118362, intron 1 of 3)	18	53648151	53705420	57270	1	ENSMUSG00000118362	21850	Gm19466	MGI Symbol	lincRNA	predicted gene, 19466 [Source:MGI Symbol;Acc:MGI:5011651]
DMR_3489	18	77613001	77614000	1000	1.30678e-05	0.00089004	-12.7689	Distal Intergenic	18	77562144	77565161	3018	2	ENSMUSG00000025427	-47840	Rnf165	MGI Symbol	protein_coding	ring finger protein 165 [Source:MGI Symbol;Acc:MGI:2444521]	E3 UBIQUITIN LIGASE RNF165 EC_2.3.2.27 RING FINGER 165
DMR_2869	14	22458001	22459000	1000	0.0002967	0.00960045	-12.7684	Intron (ENSMUST00000075639/ENSMUSG00000063458, intron 2 of 6)	14	22507174	22542798	35625	2	ENSMUSG00000063458	83798	Lrmda	MGI Symbol	protein_coding	leucine rich melanocyte differentiation associated [Source:MGI Symbol;Acc:MGI:1923883]
DMR_188	1	158998001	158999000	1000	4.83395e-08	9.32895e-06	-12.7662	Distal Intergenic	1	158958127	158980490	22364	2	ENSMUSG00000073530	-17511	Pappa2	MGI Symbol	protein_coding	pappalysin 2 [Source:MGI Symbol;Acc:MGI:3051647]	PAPPALYSIN 2 PRECURSOR EC_3.4.24.- PREGNANCY ASSOCIATED PLASMA A2 PAPP A2 PREGNANCY ASSOCIATED PLASMA E1 PAPP E
DMR_2019	9	110941001	110942000	1000	0.00275674	0.0469909	-12.766	Intron (ENSMUST00000035075/ENSMUSG00000032494, intron 5 of 5)	9	110942642	110944871	2230	2	ENSMUSG00000032494	2871	Tdgf1	MGI Symbol	protein_coding	teratocarcinoma-derived growth factor 1 [Source:MGI Symbol;Acc:MGI:98658]	TERATOCARCINOMA DERIVED GROWTH FACTOR CRIPTO GROWTH FACTOR EPIDERMAL GROWTH FACTOR CRIPTO
DMR_1379	6	118263001	118264000	1000	0.00146769	0.0302299	-12.7611	Exon (ENSMUST00000203764/ENSMUSG00000107791, exon 2 of 2)	6	118261686	118264033	2348	1	ENSMUSG00000107791	1315	Gm30557	MGI Symbol	lincRNA	predicted gene, 30557 [Source:MGI Symbol;Acc:MGI:5589716]
DMR_2529	12	29050001	29051000	1000	0.00432258	0.0635353	-12.7611	Distal Intergenic	12	29035180	29035294	115	2	ENSMUSG00000089583	-14707	Gm23342	MGI Symbol	rRNA	predicted gene, 23342 [Source:MGI Symbol;Acc:MGI:5453119]
DMR_1699	8	45934001	45935000	1000	0.0033873	0.0539262	-12.7535	Promoter (<=1kb)	8	45934619	45944145	9527	1	ENSMUSG00000071104	0	Ccdc110	MGI Symbol	protein_coding	coiled-coil domain containing 110 [Source:MGI Symbol;Acc:MGI:2685018]
DMR_1479	7	32755001	32756000	1000	9.70445e-05	0.00416492	-12.7462	Distal Intergenic	7	32745301	32747062	1762	2	ENSMUSG00000100903	-7939	Scgb2b31-ps	MGI Symbol	unprocessed_pseudogene	secretoglobin, family 2B, member 31, pseudogene [Source:MGI Symbol;Acc:MGI:5578754]
DMR_1243	6	12477001	12478000	1000	0.00140071	0.0292442	-12.7389	Intron (ENSMUST00000172356/ENSMUSG00000032625, intron 4 of 27)	6	12317349	12419361	102013	2	ENSMUSG00000032625	-57640	Thsd7a	MGI Symbol	protein_coding	thrombospondin, type I, domain containing 7A [Source:MGI Symbol;Acc:MGI:2685683]	THROMBOSPONDIN TYPE 1 DOMAIN CONTAINING 7A PRECURSOR[CONTAINS THROMBOSPONDIN TYPE 1 DOMAIN CONTAINING 7A SOLUBLE FORM]
DMR_2767	13	55166001	55167000	1000	0.0069033	0.0868278	-12.7385	Exon (ENSMUST00000005452/ENSMUSG00000005320, exon 13 of 18)	13	55156117	55156904	788	1	ENSMUSG00000005320	9884	Fgfr4	MGI Symbol	protein_coding	fibroblast growth factor receptor 4 [Source:MGI Symbol;Acc:MGI:95525]
DMR_2541	12	35178001	35179000	1000	1.39596e-09	4.52412e-07	-12.7315	Distal Intergenic	12	35194811	35194897	87	2	ENSMUSG00000076253	15897	Mir680-3	MGI Symbol	miRNA	microRNA 680-3 [Source:MGI Symbol;Acc:MGI:3629889]
DMR_1113	5	116367001	116368000	1000	0.00333481	0.0533804	-12.7301	Distal Intergenic	5	116380173	116381635	1463	2	ENSMUSG00000106766	13635	4933424N20Rik	MGI Symbol	TEC	RIKEN cDNA 4933424N20 gene [Source:MGI Symbol;Acc:MGI:1914014]
DMR_2502	12	23800001	23801000	1000	4.09917e-14	4.52112e-11	-12.7193	Promoter (<=1kb)	12	23800521	23800646	126	2	ENSMUSG00000113407	0	Gm47437	MGI Symbol	processed_pseudogene	predicted gene, 47437 [Source:MGI Symbol;Acc:MGI:6096389]
DMR_1942	9	62039001	62040000	1000	0.00318423	0.0517658	-12.7171	Distal Intergenic	9	61953738	62026856	73119	2	ENSMUSG00000032278	-12145	Paqr5	MGI Symbol	protein_coding	progestin and adipoQ receptor family member V [Source:MGI Symbol;Acc:MGI:1921340]	MEMBRANE PROGESTIN RECEPTOR GAMMA MPR GAMMA MEMBRANE PROGESTERONE P4 RECEPTOR GAMMA MEMBRANE PROGESTERONE RECEPTOR GAMMA PROGESTERONE AND ADIPOQ RECEPTOR FAMILY MEMBER 5 PROGESTIN AND ADIPOQ RECEPTOR FAMILY MEMBER 5 PROGESTIN AND ADIPOQ RECEPTOR FAMILY MEMBER V
DMR_2358	11	80773001	80774000	1000	2.54733e-05	0.0014935	-12.7168	Intron (ENSMUST00000041065/ENSMUSG00000035441, intron 1 of 21)	11	80673667	80780003	106337	2	ENSMUSG00000035441	6003	Myo1d	MGI Symbol	protein_coding	myosin ID [Source:MGI Symbol;Acc:MGI:107728]	UNCONVENTIONAL MYOSIN ID
DMR_2105	10	41697001	41698000	1000	0.00354908	0.0556117	-12.6903	Promoter (2-3kb)	10	41648876	41694487	45612	2	ENSMUSG00000075225	-2514	Ccdc162	MGI Symbol	protein_coding	coiled-coil domain containing 162 [Source:MGI Symbol;Acc:MGI:1923223]	COILED COIL DOMAIN CONTAINING 162
DMR_776	4	108030001	108031000	1000	4.49994e-08	8.77516e-06	-12.6884	Promoter (<=1kb)	4	108027021	108030986	3966	2	ENSMUSG00000028600	0	Podn	MGI Symbol	protein_coding	podocan [Source:MGI Symbol;Acc:MGI:2674939]	PODOCAN PRECURSOR
DMR_3556	19	32861001	32862000	1000	2.45228e-06	0.000237412	-12.682	Distal Intergenic	19	32811225	32817977	6753	1	ENSMUSG00000013663	49776	Pten	MGI Symbol	protein_coding	phosphatase and tensin homolog [Source:MGI Symbol;Acc:MGI:109583]
DMR_3078	15	80897001	80898000	1000	8.47898e-05	0.00376093	-12.679	Intron (ENSMUST00000067689/ENSMUSG00000047888, intron 14 of 24)	15	80901886	80904343	2458	1	ENSMUSG00000047888	-3886	Tnrc6b	MGI Symbol	protein_coding	trinucleotide repeat containing 6b [Source:MGI Symbol;Acc:MGI:2443730]
DMR_3484	18	75624001	75625000	1000	0.00362235	0.0563177	-12.6761	Exon (ENSMUST00000165559/ENSMUSG00000052928, exon 3 of 12)	18	75623902	75637273	13372	2	ENSMUSG00000052928	12273	Ctif	MGI Symbol	protein_coding	CBP80/20-dependent translation initiation factor [Source:MGI Symbol;Acc:MGI:2685518]	MIF4G DOMAIN CONTAINING
DMR_1148	5	124889001	124890000	1000	0.00329057	0.0529169	-12.6651	Intron (ENSMUST00000141533/ENSMUSG00000079215, intron 3 of 3)	5	124884569	124888630	4062	1	ENSMUSG00000079215	4432	Zfp664	MGI Symbol	protein_coding	zinc finger protein 664 [Source:MGI Symbol;Acc:MGI:2442505]
DMR_3152	16	22958001	22959000	1000	0.00455452	0.0658685	-12.6639	Intron (ENSMUST00000023590/ENSMUSG00000022877, intron 5 of 6)	16	22951100	22957201	6102	1	ENSMUSG00000022877	6901	Hrg	MGI Symbol	protein_coding	histidine-rich glycoprotein [Source:MGI Symbol;Acc:MGI:2146636]	PRECURSOR
DMR_2327	11	67274001	67275000	1000	0.00315535	0.0514521	-12.6553	Promoter (2-3kb)	11	67277124	67308634	31511	1	ENSMUSG00000055775	-2124	Myh8	MGI Symbol	protein_coding	myosin, heavy polypeptide 8, skeletal muscle, perinatal [Source:MGI Symbol;Acc:MGI:1339712]
DMR_2881	14	32634001	32635000	1000	0.000158255	0.00598223	-12.6552	Intron (ENSMUST00000187377/ENSMUSG00000041730, intron 6 of 7)	14	32599958	32648602	48645	1	ENSMUSG00000041730	34043	Prrxl1	MGI Symbol	protein_coding	paired related homeobox protein-like 1 [Source:MGI Symbol;Acc:MGI:2148204]	DORSAL ROOT GANGLIA HOMEOBOX DORSAL ROOT GANGLION 11 HOMEOBOX DRG11 PAIRED RELATED HOMEOBOX 1
DMR_1817	8	120298001	120299000	1000	4.09071e-16	6.03737e-13	-12.6499	Intron (ENSMUST00000127664/ENSMUSG00000092329, intron 1 of 15)	8	120228456	120553634	325179	1	ENSMUSG00000031822	69545	Gse1	MGI Symbol	protein_coding	genetic suppressor element 1, coiled-coil protein [Source:MGI Symbol;Acc:MGI:1098275]	UNCHARACTERIZED
DMR_41	1	43502001	43503000	1000	0.00138775	0.0290621	-12.6426	Intron (ENSMUST00000187435/ENSMUSG00000066877, intron 1 of 2)	1	43488447	43490937	2491	1	ENSMUSG00000066877	13554	Nck2	MGI Symbol	protein_coding	non-catalytic region of tyrosine kinase adaptor protein 2 [Source:MGI Symbol;Acc:MGI:1306821]
DMR_1190	5	136999001	137000000	1000	0.00189444	0.0361893	-12.6394	Exon (ENSMUST00000131667/ENSMUSG00000087244, exon 6 of 6)	5	136997386	136999294	1909	1	ENSMUSG00000087244	1615	Gm7284	MGI Symbol	unprocessed_pseudogene	predicted gene 7284 [Source:MGI Symbol;Acc:MGI:3647125]
DMR_3077	15	80378001	80379000	1000	1.58214e-06	0.000169221	-12.6352	Exon (ENSMUST00000160424/ENSMUSG00000022416, exon 25 of 37)	15	80389328	80390917	1590	1	ENSMUSG00000022416	-10328	Cacna1i	MGI Symbol	protein_coding	calcium channel, voltage-dependent, alpha 1I subunit [Source:MGI Symbol;Acc:MGI:2178051]	VOLTAGE DEPENDENT T TYPE CALCIUM CHANNEL SUBUNIT ALPHA 1I VOLTAGE GATED CALCIUM CHANNEL SUBUNIT ALPHA CAV3 3
DMR_2067	10	12820001	12821000	1000	0.000342902	0.0106599	-12.6316	Intron (ENSMUST00000076817/ENSMUSG00000019820, intron 1 of 73)	10	12747924	12826938	79015	2	ENSMUSG00000019820	5938	Utrn	MGI Symbol	protein_coding	utrophin [Source:MGI Symbol;Acc:MGI:104631]
DMR_3120	15	101277001	101278000	1000	0.000926974	0.0217406	-12.6316	Distal Intergenic	15	101272861	101273847	987	1	ENSMUSG00000023034	4140	Nr4a1	MGI Symbol	protein_coding	nuclear receptor subfamily 4, group A, member 1 [Source:MGI Symbol;Acc:MGI:1352454]
DMR_2945	14	76595001	76596000	1000	2.13959e-06	0.00021328	-12.6126	Distal Intergenic	14	76539980	76556889	16910	2	ENSMUSG00000052584	-38112	Serp2	MGI Symbol	protein_coding	stress-associated endoplasmic reticulum protein family member 2 [Source:MGI Symbol;Acc:MGI:1919911]	STRESS ASSOCIATED ENDOPLASMIC RETICULUM
DMR_3518	19	9173001	9174000	1000	0.00336019	0.0536355	-12.6056	Intron (ENSMUST00000142025/ENSMUSG00000024658, intron 2 of 5)	19	9109868	9135636	25769	2	ENSMUSG00000024658	-37365	Gm9750	MGI Symbol	antisense	predicted gene 9750 [Source:MGI Symbol;Acc:MGI:3642669]
DMR_3207	16	83932001	83933000	1000	3.07399e-06	0.000287052	-12.5994	Distal Intergenic	16	84033378	84057384	24007	2	ENSMUSG00000116745	124384	Gm41481	MGI Symbol	lincRNA	predicted gene, 41481 [Source:MGI Symbol;Acc:MGI:5624366]
DMR_569	3	55224001	55225000	1000	4.77149e-05	0.00243012	-12.5984	Distal Intergenic	3	55242364	55539068	296705	1	ENSMUSG00000027797	-17364	Dclk1	MGI Symbol	protein_coding	doublecortin-like kinase 1 [Source:MGI Symbol;Acc:MGI:1330861]	SERINE/THREONINE KINASE DCLK1 EC_2.7.11.1 DOUBLECORTIN AND CAM KINASE 1 DOUBLECORTIN KINASE 1
DMR_262	2	3745001	3746000	1000	3.10317e-05	0.00173745	-12.5902	Intron (ENSMUST00000226435/ENSMUSG00000026655, intron 2 of 4)	2	3752986	3755177	2192	2	ENSMUSG00000026655	9177	Fam107b	MGI Symbol	protein_coding	family with sequence similarity 107, member B [Source:MGI Symbol;Acc:MGI:1913790]
DMR_30	1	38544001	38545000	1000	9.0817e-07	0.00010732	-12.5874	Intron (ENSMUST00000095027/ENSMUSG00000037138, intron 1 of 21)	1	38487519	38488047	529	1	ENSMUSG00000037138	56482	Aff3	MGI Symbol	protein_coding	AF4/FMR2 family, member 3 [Source:MGI Symbol;Acc:MGI:106927]
DMR_350	2	73541001	73542000	1000	1.14513e-05	0.000802049	-12.5833	Distal Intergenic	2	73429610	73529734	100125	2	ENSMUSG00000075284	-11267	Wipf1	MGI Symbol	protein_coding	WAS/WASL interacting protein family, member 1 [Source:MGI Symbol;Acc:MGI:2178801]	WAS/WASL INTERACTING FAMILY MEMBER 1 WISKOTT ALDRICH SYNDROME INTERACTING WASP INTERACTING
DMR_1825	8	121478001	121479000	1000	0.00389548	0.0591477	-12.5686	Intron (ENSMUST00000127664/ENSMUSG00000092329, intron 1 of 15)	8	121434980	121435389	410	1	ENSMUSG00000092329	43021	Galnt2l	MGI Symbol	protein_coding	polypeptide N-acetylgalactosaminyltransferase 2-like [Source:MGI Symbol;Acc:MGI:5141853]	POLYPEPTIDE N ACETYLGALACTOSAMINYLTRANSFERASE 2 EC_2.4.1.41 POLYPEPTIDE GALNAC TRANSFERASE 2 GALNAC T2 PP GANTASE 2 UDP ACETYLGALACTOSAMINYLTRANSFERASE 2 UDP GALNAC:POLYPEPTIDE N ACETYLGALACTOSAMINYLTRANSFERASE 2 [CONTAINS POLYPEPTIDE N ACETYLGALACTOSAMINYLTRANSFERASE 2 SOLUBLE FORM]
DMR_1280	6	38249001	38250000	1000	0.00672938	0.0853681	-12.5511	Intron (ENSMUST00000117556/ENSMUSG00000063455, intron 1 of 19)	6	38123174	38253955	130782	2	ENSMUSG00000063455	3955	D630045J12Rik	MGI Symbol	protein_coding	RIKEN cDNA D630045J12 gene [Source:MGI Symbol;Acc:MGI:2669829]
DMR_2675	12	112925001	112926000	1000	0.000719772	0.0180733	-12.5425	Intron (ENSMUST00000075827/ENSMUSG00000002799, intron 2 of 25)	12	112921837	112928448	6612	2	ENSMUSG00000002799	2448	Jag2	MGI Symbol	protein_coding	jagged 2 [Source:MGI Symbol;Acc:MGI:1098270]
DMR_1824	8	121335001	121336000	1000	0.0023599	0.0422146	-12.5383	Intron (ENSMUST00000127664/ENSMUSG00000092329, intron 1 of 15)	8	121256747	121356836	100090	2	ENSMUSG00000092329	20836	Galnt2l	MGI Symbol	protein_coding	polypeptide N-acetylgalactosaminyltransferase 2-like [Source:MGI Symbol;Acc:MGI:5141853]	POLYPEPTIDE N ACETYLGALACTOSAMINYLTRANSFERASE 2 EC_2.4.1.41 POLYPEPTIDE GALNAC TRANSFERASE 2 GALNAC T2 PP GANTASE 2 UDP ACETYLGALACTOSAMINYLTRANSFERASE 2 UDP GALNAC:POLYPEPTIDE N ACETYLGALACTOSAMINYLTRANSFERASE 2 [CONTAINS POLYPEPTIDE N ACETYLGALACTOSAMINYLTRANSFERASE 2 SOLUBLE FORM]
DMR_1276	6	34624001	34625000	1000	0.00790676	0.0947012	-12.5196	Intron (ENSMUST00000079391/ENSMUSG00000029761, intron 1 of 13)	6	34598620	34662748	64129	1	ENSMUSG00000029761	25381	Cald1	MGI Symbol	protein_coding	caldesmon 1 [Source:MGI Symbol;Acc:MGI:88250]
DMR_1891	9	37076001	37077000	1000	0.00191919	0.0364989	-12.5023	Intron (ENSMUST00000177218/ENSMUSG00000035934, intron 1 of 10)	9	36892642	37083279	190638	2	ENSMUSG00000035934	6279	Pknox2	MGI Symbol	protein_coding	Pbx/knotted 1 homeobox 2 [Source:MGI Symbol;Acc:MGI:2445415]	HOMEOBOX PKNOX2 HOMEOBOX PREP 2 PBX/KNOTTED HOMEOBOX 2
DMR_2367	11	82692001	82693000	1000	0.00180945	0.0349891	-12.5006	Distal Intergenic	11	82725143	82725436	294	1	ENSMUSG00000083203	-32143	Gm11421	MGI Symbol	processed_pseudogene	predicted gene 11421 [Source:MGI Symbol;Acc:MGI:3651332]
DMR_688	3	153793001	153794000	1000	2.24548e-06	0.000221042	-12.5	Promoter (<=1kb)	3	153789305	153792087	2783	2	ENSMUSG00000062046	-914	5730460C07Rik	MGI Symbol	lincRNA	RIKEN cDNA 5730460C07 gene [Source:MGI Symbol;Acc:MGI:1917844]
DMR_2826	13	101468001	101469000	1000	1.48563e-07	2.4519e-05	-12.5	Distal Intergenic	13	101442760	101443251	492	2	ENSMUSG00000103437	-24750	Gm36994	MGI Symbol	TEC	predicted gene, 36994 [Source:MGI Symbol;Acc:MGI:5610222]
DMR_2418	11	103058001	103059000	1000	7.72908e-05	0.00350485	-12.4927	Exon (ENSMUST00000021314/ENSMUSG00000020936, exon 8 of 12)	11	103070585	103071750	1166	2	ENSMUSG00000020936	12750	Nmt1	MGI Symbol	protein_coding	N-myristoyltransferase 1 [Source:MGI Symbol;Acc:MGI:102579]	GLYCYLPEPTIDE N TETRADECANOYLTRANSFERASE EC_2.3.1.97 MYRISTOYL COA:PROTEIN N MYRISTOYLTRANSFERASE NMT PEPTIDE N MYRISTOYLTRANSFERASE
DMR_2263	11	24222001	24223000	1000	1.74178e-07	2.76992e-05	-12.4867	Distal Intergenic	11	24198737	24202624	3888	2	ENSMUSG00000086117	-19377	Gm12065	MGI Symbol	lincRNA	predicted gene 12065 [Source:MGI Symbol;Acc:MGI:3649819]
DMR_254	1	191624001	191625000	1000	1.39752e-10	6.08698e-08	-12.4778	Distal Intergenic	1	191597647	191598270	624	1	ENSMUSG00000102970	26354	Gm37349	MGI Symbol	TEC	predicted gene, 37349 [Source:MGI Symbol;Acc:MGI:5610577]
DMR_2635	12	102367001	102368000	1000	0.00168543	0.0333038	-12.4744	Intron (ENSMUST00000056950/ENSMUSG00000044456, intron 5 of 9)	12	102354780	102359232	4453	1	ENSMUSG00000044456	12221	Rin3	MGI Symbol	protein_coding	Ras and Rab interactor 3 [Source:MGI Symbol;Acc:MGI:2385708]	RAS AND RAB INTERACTOR 3 RAS INTERACTION/INTERFERENCE 3
DMR_2443	11	113890001	113891000	1000	0.000192803	0.00693423	-12.4718	Intron (ENSMUST00000041627/ENSMUSG00000041592, intron 4 of 44)	11	113806341	113826219	19879	2	ENSMUSG00000041592	-63782	Sdk2	MGI Symbol	protein_coding	sidekick cell adhesion molecule 2 [Source:MGI Symbol;Acc:MGI:2443847]
DMR_1866	9	14755001	14756000	1000	0.0014336	0.0297377	-12.4588	Promoter (2-3kb)	9	14748320	14752393	4074	2	ENSMUSG00000049307	-2608	Fut4	MGI Symbol	protein_coding	fucosyltransferase 4 [Source:MGI Symbol;Acc:MGI:95594]	ALPHA 1 3 FUCOSYLTRANSFERASE 4 EC_2.4.1.- FUCOSYLTRANSFERASE 4 FUCOSYLTRANSFERASE IV FUC TIV FUCT IV GALACTOSIDE 3 L FUCOSYLTRANSFERASE
DMR_3656	X	75050001	75051000	1000	0.000801149	0.0195061	-12.4514	Intron (ENSMUST00000114109/ENSMUSG00000032750, intron 1 of 7)	20	74988704	75084757	96054	2	ENSMUSG00000032750	33757	Gab3	MGI Symbol	protein_coding	growth factor receptor bound protein 2-associated protein 3 [Source:MGI Symbol;Acc:MGI:2387324]	GRB2 ASSOCIATED BINDING 3 GRB2 ASSOCIATED BINDER 3 GROWTH FACTOR RECEPTOR BOUND 2 ASSOCIATED 3
DMR_527	3	9252001	9253000	1000	0.00828047	0.0976157	-12.4418	Exon (ENSMUST00000155203/ENSMUSG00000069114, exon 1 of 6)	3	9250602	9285333	34732	1	ENSMUSG00000069114	1399	Zbtb10	MGI Symbol	protein_coding	zinc finger and BTB domain containing 10 [Source:MGI Symbol;Acc:MGI:2139883]	ZINC FINGER AND BTB DOMAIN CONTAINING 10 ZINC FINGER RIN ZF
DMR_3519	19	9997001	9998000	1000	0.000694286	0.0175992	-12.439	5' UTR	19	9986833	9998570	11738	2	ENSMUSG00000037418	570	Best1	MGI Symbol	protein_coding	bestrophin 1 [Source:MGI Symbol;Acc:MGI:1346332]	BESTROPHIN 1 VITELLIFORM MACULAR DYSTROPHY 2
DMR_1994	9	96956001	96957000	1000	0.0029772	0.0494905	-12.4351	Intron (ENSMUST00000055433/ENSMUSG00000046997, intron 2 of 2)	9	96943972	96971975	28004	2	ENSMUSG00000046997	14975	Spsb4	MGI Symbol	protein_coding	splA/ryanodine receptor domain and SOCS box containing 4 [Source:MGI Symbol;Acc:MGI:2183445]
DMR_633	3	108641001	108642000	1000	0.000840757	0.0202202	-12.4332	Intron (ENSMUST00000051145/ENSMUSG00000040389, intron 13 of 14)	3	108653913	108678840	24928	1	ENSMUSG00000040389	-11913	Wdr47	MGI Symbol	protein_coding	WD repeat domain 47 [Source:MGI Symbol;Acc:MGI:2139593]
DMR_1496	7	43884001	43885000	1000	1.13883e-05	0.000798724	-12.412	Exon (ENSMUST00000007161/ENSMUSG00000006948, exon 4 of 6)	7	43881160	43885804	4645	1	ENSMUSG00000006948	2841	Klk4	MGI Symbol	protein_coding	kallikrein related-peptidase 4 (prostase, enamel matrix, prostate) [Source:MGI Symbol;Acc:MGI:1861379]	SNAKE VENOM SERINE PROTEASE SVSP
DMR_902	4	147868001	147869000	1000	5.63055e-183	3.85029e-178	-12.4062	Promoter (<=1kb)	4	147860778	147868719	7942	2	ENSMUSG00000029022	0	Miip	MGI Symbol	protein_coding	migration and invasion inhibitory protein [Source:MGI Symbol;Acc:MGI:106506]	MIGRATION AND INVASION INHIBITORY INVASION INHIBITORY 45 IIP45
DMR_1042	5	74410001	74411000	1000	0.0017822	0.0346353	-12.4036	Intron (ENSMUST00000072857/ENSMUSG00000062110, intron 4 of 8)	5	74395133	74397738	2606	2	ENSMUSG00000062110	-12263	Scfd2	MGI Symbol	protein_coding	Sec1 family domain containing 2 [Source:MGI Symbol;Acc:MGI:2443446]	SEC1 FAMILY DOMAIN CONTAINING 2 SYNTAXIN BINDING 1 1
DMR_2660	12	108360001	108361000	1000	0.00773015	0.0932823	-12.4001	Exon (ENSMUST00000021684/ENSMUSG00000021259, exon 13 of 15)	12	108352224	108353152	929	1	ENSMUSG00000021259	7777	Cyp46a1	MGI Symbol	protein_coding	cytochrome P450, family 46, subfamily a, polypeptide 1 [Source:MGI Symbol;Acc:MGI:1341877]
DMR_63	1	62923001	62924000	1000	0.0045775	0.0660611	-12.3985	Distal Intergenic	1	62821355	62832370	11016	2	ENSMUSG00000100426	-90631	Gm4208	MGI Symbol	lincRNA	predicted gene 4208 [Source:MGI Symbol;Acc:MGI:3782384]
DMR_384	2	106973001	106974000	1000	0.00271684	0.0465166	-12.3963	Intron (ENSMUST00000028536/ENSMUSG00000027122, intron 1 of 4)	2	106967408	106974397	6990	2	ENSMUSG00000027122	397	Arl14ep	MGI Symbol	protein_coding	ADP-ribosylation factor-like 14 effector protein [Source:MGI Symbol;Acc:MGI:1926020]
DMR_1578	7	100948001	100949000	1000	5.4983e-07	7.16163e-05	-12.3932	Promoter (1-2kb)	7	100950817	100951562	746	1	ENSMUSG00000109132	-1817	Gm44545	MGI Symbol	TEC	predicted gene 44545 [Source:MGI Symbol;Acc:MGI:5753121]
DMR_1117	5	117016001	117017000	1000	0.00574152	0.0768582	-12.3884	Distal Intergenic	5	117058812	117059392	581	1	ENSMUSG00000107327	-41812	Gm7478	MGI Symbol	processed_pseudogene	predicted gene 7478 [Source:MGI Symbol;Acc:MGI:3648572]
DMR_5	1	10923001	10924000	1000	0.0015522	0.0314746	-12.3864	Distal Intergenic	1	10921670	10921760	91	1	ENSMUSG00000088585	1331	Gm22963	MGI Symbol	snoRNA	predicted gene, 22963 [Source:MGI Symbol;Acc:MGI:5452740]
DMR_734	4	56716001	56717000	1000	0.00307941	0.0506031	-12.3737	Distal Intergenic	4	56740070	56741377	1308	1	ENSMUSG00000096930	-23070	Gm26657	MGI Symbol	protein_coding	predicted gene, 26657 [Source:MGI Symbol;Acc:MGI:5477151]
DMR_2976	14	118090001	118091000	1000	4.39241e-06	0.000378926	-12.3725	Distal Intergenic	14	118024776	118052244	27469	2	ENSMUSG00000022129	-37757	Dct	MGI Symbol	protein_coding	dopachrome tautomerase [Source:MGI Symbol;Acc:MGI:102563]
DMR_1398	6	127011001	127012000	1000	3.22097e-06	0.000296793	-12.3617	Distal Intergenic	6	127015586	127028187	12602	1	ENSMUSG00000000183	-3586	Fgf6	MGI Symbol	protein_coding	fibroblast growth factor 6 [Source:MGI Symbol;Acc:MGI:95520]	FIBROBLAST GROWTH FACTOR 6 PRECURSOR FGF 6 HEPARIN SECRETORY TRANSFORMING 2 HST 2 HSTF 2 HEPARIN BINDING GROWTH FACTOR 6 HBGF 6
DMR_2512	12	25353001	25354000	1000	3.98259e-05	0.00212708	-12.3596	Intron (ENSMUST00000220620/ENSMUSG00000113669, intron 1 of 2)	12	25381971	25385378	3408	1	ENSMUSG00000113669	-27971	Gm36723	MGI Symbol	lincRNA	predicted gene, 36723 [Source:MGI Symbol;Acc:MGI:5595882]
DMR_2490	12	20197001	20198000	1000	1.13684e-59	1.06008e-55	-12.3545	Promoter (<=1kb)	12	20196916	20197054	139	1	ENSMUSG00000113964	85	Gm48667	MGI Symbol	processed_pseudogene	predicted gene, 48667 [Source:MGI Symbol;Acc:MGI:6098285]
DMR_2	1	8068001	8069000	1000	1.12608e-05	0.000793185	-12.3487	Distal Intergenic	1	7728861	7730565	1705	2	ENSMUSG00000103557	-337436	Gm38216	MGI Symbol	processed_pseudogene	predicted gene, 38216 [Source:MGI Symbol;Acc:MGI:5611444]
DMR_2498	12	23314001	23315000	1000	0.000226517	0.00783894	-12.3466	Exon (ENSMUST00000174403/ENSMUSG00000092465, exon 1 of 6)	12	23221227	23315358	94132	2	ENSMUSG00000092465	358	Gm20472	MGI Symbol	unprocessed_pseudogene	predicted gene 20472 [Source:MGI Symbol;Acc:MGI:5141937]
DMR_1689	8	36486001	36487000	1000	0.00019544	0.00699593	-12.3457	Promoter (2-3kb)	8	36489191	36513013	23823	1	ENSMUSG00000039620	-2191	Trmt9b	MGI Symbol	protein_coding	tRNA methyltransferase 9B [Source:MGI Symbol;Acc:MGI:2442328]	PROBABLE TRNA METHYLTRANSFERASE 9B PROBABLE TRNA METHYLTRANSFERASE 9 EC_2.1.1.-
DMR_3230	16	95608001	95609000	1000	5.97034e-07	7.64063e-05	-12.3457	Distal Intergenic	16	95360210	95586593	226384	2	ENSMUSG00000040732	-21408	Erg	MGI Symbol	protein_coding	ETS transcription factor [Source:MGI Symbol;Acc:MGI:95415]	TRANSCRIPTIONAL REGULATOR ERG
DMR_1033	5	68848001	68849000	1000	0.000490141	0.0137327	-12.3245	Distal Intergenic	5	68957408	68960389	2982	2	ENSMUSG00000107117	111389	Gm43842	MGI Symbol	TEC	predicted gene 43842 [Source:MGI Symbol;Acc:MGI:5663979]
DMR_2153	10	76515001	76516000	1000	0.000365406	0.0111517	-12.3076	3' UTR	10	76510894	76512465	1572	1	ENSMUSG00000001150	4107	Mcm3ap	MGI Symbol	protein_coding	minichromosome maintenance complex component 3 associated protein [Source:MGI Symbol;Acc:MGI:1930089]
DMR_101	1	89530001	89531000	1000	0.00715171	0.0888623	-12.3071	Intron (ENSMUST00000027521/ENSMUSG00000055013, intron 1 of 17)	1	89563360	89563474	115	1	ENSMUSG00000055013	-32360	Agap1	MGI Symbol	protein_coding	ArfGAP with GTPase domain, ankyrin repeat and PH domain 1 [Source:MGI Symbol;Acc:MGI:2653690]	ARF GAP WITH GTPASE ANK REPEAT AND PH DOMAIN CONTAINING 1 AGAP 1 CENTAURIN GAMMA 2 CNT G2
DMR_711	4	33179001	33180000	1000	0.00761743	0.0924257	-12.3059	Exon (ENSMUST00000098181/ENSMUSG00000054659, exon 5 of 7)	4	33174230	33189433	15204	2	ENSMUSG00000054659	9433	Pm20d2	MGI Symbol	protein_coding	peptidase M20 domain containing 2 [Source:MGI Symbol;Acc:MGI:2685270]	PEPTIDASE M20 DOMAIN CONTAINING 2 AMINOACYLASE 1 2
DMR_1083	5	107255001	107256000	1000	0.00202425	0.037851	-12.3043	Exon (ENSMUST00000197184/ENSMUSG00000106671, exon 1 of 1)	5	107254338	107256504	2167	2	ENSMUSG00000106671	504	Gm42900	MGI Symbol	TEC	predicted gene 42900 [Source:MGI Symbol;Acc:MGI:5663037]
DMR_2114	10	52747001	52748000	1000	0.00194033	0.0367682	-12.3043	Intron (ENSMUST00000105473/ENSMUSG00000038602, intron 1 of 7)	10	52693838	52697673	3836	1	ENSMUSG00000038602	53163	Slc35f1	MGI Symbol	protein_coding	solute carrier family 35, member F1 [Source:MGI Symbol;Acc:MGI:2139810]	SOLUTE CARRIER FAMILY 35 MEMBER
DMR_1884	9	31891001	31892000	1000	0.00310033	0.0508271	-12.3033	Intron (ENSMUST00000116615/ENSMUSG00000032033, intron 1 of 3)	9	31905993	31911198	5206	1	ENSMUSG00000032033	-13993	Barx2	MGI Symbol	protein_coding	BarH-like homeobox 2 [Source:MGI Symbol;Acc:MGI:109617]	HOMEOBOX BARH 2
DMR_1706	8	56791001	56792000	1000	0.00309002	0.0507316	-12.301	Distal Intergenic	8	56713049	56715273	2225	1	ENSMUSG00000109760	77952	Gm6503	MGI Symbol	processed_pseudogene	predicted gene 6503 [Source:MGI Symbol;Acc:MGI:3644902]
DMR_3533	19	23920001	23921000	1000	1.0267e-13	1.03246e-10	-12.2886	Intron (ENSMUST00000025830/ENSMUSG00000024897, intron 5 of 12)	19	23904457	23947376	42920	1	ENSMUSG00000024897	15544	Apba1	MGI Symbol	protein_coding	amyloid beta (A4) precursor protein binding, family A, member 1 [Source:MGI Symbol;Acc:MGI:1860297]	AMYLOID BETA A4 PRECURSOR BINDING FAMILY A MEMBER 1 ADAPTER X11ALPHA NEURON SPECIFIC X11 NEURONAL MUNC18 1 INTERACTING 1 MINT 1
DMR_2753	13	51331001	51332000	1000	0.000136085	0.00535122	-12.2849	Distal Intergenic	13	51338921	51339707	787	1	ENSMUSG00000113426	-6921	Gm6056	MGI Symbol	processed_pseudogene	predicted gene 6056 [Source:MGI Symbol;Acc:MGI:3648619]
DMR_2679	12	117268001	117269000	1000	0.000145364	0.00563294	-12.2705	Intron (ENSMUST00000190247/ENSMUSG00000056553, intron 21 of 22)	12	117250817	117250885	69	1	ENSMUSG00000056553	17184	Ptprn2	MGI Symbol	protein_coding	protein tyrosine phosphatase, receptor type, N polypeptide 2 [Source:MGI Symbol;Acc:MGI:107418]
DMR_1419	6	140335001	140336000	1000	0.00412947	0.061551	-12.2637	Distal Intergenic	6	140319630	140319733	104	1	ENSMUSG00000065882	15371	n-R5s168	MGI Symbol	rRNA	nuclear encoded rRNA 5S 168 [Source:MGI Symbol;Acc:MGI:4422032]
DMR_3473	18	67183001	67184000	1000	4.00341e-05	0.00213485	-12.2633	Intron (ENSMUST00000025402/ENSMUSG00000024524, intron 4 of 11)	18	67174885	67174991	107	2	ENSMUSG00000024524	-8010	Gnal	MGI Symbol	protein_coding	guanine nucleotide binding protein, alpha stimulating, olfactory type [Source:MGI Symbol;Acc:MGI:95774]	GUANINE NUCLEOTIDE BINDING G OLF SUBUNIT ALPHA ADENYLATE CYCLASE STIMULATING G ALPHA PROTEIN OLFACTORY TYPE
DMR_651	3	130910001	130911000	1000	0.00013692	0.00537375	-12.2569	Intron (ENSMUST00000196438/ENSMUSG00000106095, intron 1 of 2)	3	130901665	130903043	1379	1	ENSMUSG00000106095	8336	2010110G14Rik	MGI Symbol	lincRNA	RIKEN cDNA 2010110G14 gene [Source:MGI Symbol;Acc:MGI:1917148]
DMR_1265	6	30351001	30352000	1000	0.0031408	0.05132	-12.2496	Distal Intergenic	6	30347371	30347466	96	2	ENSMUSG00000087846	-3535	Gm25625	MGI Symbol	rRNA	predicted gene, 25625 [Source:MGI Symbol;Acc:MGI:5455402]
DMR_1246	6	16843001	16844000	1000	0.00241536	0.0429246	-12.2494	Exon (ENSMUST00000201104/ENSMUSG00000029553, exon 4 of 4)	6	16844197	16845996	1800	2	ENSMUSG00000029553	1996	Tfec	MGI Symbol	protein_coding	transcription factor EC [Source:MGI Symbol;Acc:MGI:1333760]
DMR_1572	7	99132001	99133000	1000	0.00612877	0.0800926	-12.2449	Intron (ENSMUST00000037968/ENSMUSG00000035354, intron 1 of 14)	7	99112129	99141118	28990	2	ENSMUSG00000035354	8118	Uvrag	MGI Symbol	protein_coding	UV radiation resistance associated gene [Source:MGI Symbol;Acc:MGI:1925860]	UV RADIATION RESISTANCE ASSOCIATED
DMR_1062	5	94358001	94359000	1000	2.473e-06	0.000239305	-12.2261	Intron (ENSMUST00000097477/ENSMUSG00000073497, intron 1 of 2)	5	94339749	94385010	45262	1	ENSMUSG00000073497	18252	AA792892	MGI Symbol	protein_coding	expressed sequence AA792892 [Source:MGI Symbol;Acc:MGI:2140789]	PRAME FAMILY MEMBER
DMR_2936	14	70636001	70637000	1000	0.00231123	0.0416315	-12.2174	Promoter (<=1kb)	14	70602185	70636048	33864	2	ENSMUSG00000022099	0	Dmtn	MGI Symbol	protein_coding	dematin actin binding protein [Source:MGI Symbol;Acc:MGI:99670]	ACTIN BINDING LIM ABLIM ACTIN BINDING LIM FAMILY MEMBER
DMR_1366	6	114962001	114963000	1000	0.000201204	0.00714369	-12.2082	Intron (ENSMUST00000147639/ENSMUSG00000030315, intron 1 of 5)	6	114862321	114969180	106860	2	ENSMUSG00000030315	6180	Vgll4	MGI Symbol	protein_coding	vestigial like family member 4 [Source:MGI Symbol;Acc:MGI:2652840]	TRANSCRIPTION COFACTOR VESTIGIAL 4 VGL 4
DMR_2746	13	48445001	48446000	1000	0.000269921	0.0089514	-12.2005	Distal Intergenic	13	48359459	48408512	49054	2	ENSMUSG00000114695	-36489	Gm48648	MGI Symbol	lincRNA	predicted gene, 48648 [Source:MGI Symbol;Acc:MGI:6098256]
DMR_2128	10	62522001	62523000	1000	1.28702e-05	0.000880385	-12.2005	Intron (ENSMUST00000160987/ENSMUSG00000020077, intron 1 of 3)	10	62497915	62527425	29511	2	ENSMUSG00000020077	4425	Srgn	MGI Symbol	protein_coding	serglycin [Source:MGI Symbol;Acc:MGI:97756]	SERGLYCIN PRECURSOR PROTEOGLYCAN CORE SECRETORY GRANULE PROTEOGLYCAN CORE
DMR_1456	7	19214001	19215000	1000	0.000721699	0.018115	-12.1975	Intron (ENSMUST00000060225/ENSMUSG00000044317, intron 1 of 1)	7	19212538	19224174	11637	1	ENSMUSG00000044317	1463	Gpr4	MGI Symbol	protein_coding	G protein-coupled receptor 4 [Source:MGI Symbol;Acc:MGI:2441992]	RECEPTOR
DMR_2396	11	96997001	96998000	1000	2.9213e-07	4.25333e-05	-12.196	Distal Intergenic	11	96954219	96982959	28741	2	ENSMUSG00000018678	-14042	Sp2	MGI Symbol	protein_coding	Sp2 transcription factor [Source:MGI Symbol;Acc:MGI:1926162]	TRANSCRIPTION FACTOR SP2
DMR_1641	8	8994001	8995000	1000	0.00204133	0.0380874	-12.185	Distal Intergenic	8	8920937	8932699	11763	2	ENSMUSG00000109346	-61302	Gm44515	MGI Symbol	lincRNA	predicted gene 44515 [Source:MGI Symbol;Acc:MGI:5753091]
DMR_585	3	82045001	82046000	1000	0.0072251	0.0893508	-12.1811	Exon (ENSMUST00000029635/ENSMUSG00000028005, exon 6 of 14)	3	82034311	82035322	1012	2	ENSMUSG00000028005	-9679	Gucy1b1	MGI Symbol	protein_coding	guanylate cyclase 1, soluble, beta 1 [Source:MGI Symbol;Acc:MGI:1860604]	GUANYLATE CYCLASE SOLUBLE SUBUNIT BETA 1 GCS BETA 1 EC_4.6.1.2 GUANYLATE CYCLASE SOLUBLE SUBUNIT BETA 3 GCS BETA 3 SOLUBLE GUANYLATE CYCLASE SMALL SUBUNIT
DMR_3716	X	163723001	163724000	1000	0.0085668	0.099806	-12.1806	Distal Intergenic	20	163760139	163761329	1191	2	ENSMUSG00000083695	37329	Rnf138rt1	MGI Symbol	protein_coding	ring finger protein 138, retrogene 1 [Source:MGI Symbol;Acc:MGI:1921514]	E3 UBIQUITIN LIGASE EC_2.3.2.27 RING FINGER RING TYPE E3 UBIQUITIN TRANSFERASE
DMR_3399	18	19412001	19413000	1000	0.00434718	0.0637962	-12.1777	Distal Intergenic	18	19365965	19371798	5834	2	ENSMUSG00000117636	-40203	Gm38432	MGI Symbol	processed_pseudogene	predicted gene, 38432 [Source:MGI Symbol;Acc:MGI:5621317]
DMR_2363	11	81640001	81641000	1000	0.00611506	0.0799696	-12.1776	Intron (ENSMUST00000066197/ENSMUSG00000020704, intron 1 of 9)	11	81587361	81593478	6118	1	ENSMUSG00000020704	52640	Asic2	MGI Symbol	protein_coding	acid-sensing (proton-gated) ion channel 2 [Source:MGI Symbol;Acc:MGI:1100867]	ACID SENSING ION CHANNEL 2 ASIC2 AMILORIDE SENSITIVE BRAIN SODIUM CHANNEL AMILORIDE SENSITIVE CATION CHANNEL 1 NEURONAL AMILORIDE SENSITIVE CATION CHANNEL NEURONAL 1 BRAIN SODIUM CHANNEL 1 BNC1 BNAC1 MAMMALIAN DEGENERIN HOMOLOG MDEG
DMR_342	2	69032001	69033000	1000	0.00377301	0.0579269	-12.1739	Intron (ENSMUST00000028426/ENSMUSG00000027035, intron 4 of 9)	2	69018096	69021867	3772	1	ENSMUSG00000027035	13905	Cers6	MGI Symbol	protein_coding	ceramide synthase 6 [Source:MGI Symbol;Acc:MGI:2442564]
DMR_1818	8	120355001	120356000	1000	0.00500669	0.0701765	-12.1677	Intron (ENSMUST00000127664/ENSMUSG00000092329, intron 1 of 15)	8	120443459	120443549	91	2	ENSMUSG00000031822	87549	Gse1	MGI Symbol	protein_coding	genetic suppressor element 1, coiled-coil protein [Source:MGI Symbol;Acc:MGI:1098275]	UNCHARACTERIZED
DMR_1196	5	140007001	140008000	1000	0.00248234	0.0437343	-12.1622	Distal Intergenic	5	140029631	140032176	2546	2	ENSMUSG00000105453	24176	Gm43702	MGI Symbol	TEC	predicted gene 43702 [Source:MGI Symbol;Acc:MGI:5663839]
DMR_1792	8	113793001	113794000	1000	0.000701731	0.0177331	-12.159	Intron (ENSMUST00000093113/ENSMUSG00000053399, intron 3 of 22)	8	113714430	113775011	60582	2	ENSMUSG00000053399	-17990	Adamts18	MGI Symbol	protein_coding	a disintegrin-like and metallopeptidase (reprolysin type) with thrombospondin type 1 motif, 18 [Source:MGI Symbol;Acc:MGI:2442600]
DMR_1453	7	18404001	18405000	1000	2.01977e-05	0.00124541	-12.1532	Distal Intergenic	7	18396516	18400865	4350	2	ENSMUSG00000109209	-3136	Gm45104	MGI Symbol	TEC	predicted gene 45104 [Source:MGI Symbol;Acc:MGI:5753680]
DMR_3717	X	164942001	164943000	1000	0.000486742	0.0136617	-12.1359	Intron (ENSMUST00000112248/ENSMUSG00000061778, intron 13 of 14)	20	164936318	164980297	43980	2	ENSMUSG00000061778	37297	Mospd2	MGI Symbol	protein_coding	motile sperm domain containing 2 [Source:MGI Symbol;Acc:MGI:1924013]	MOTILE SPERM DOMAIN CONTAINING 2
DMR_929	4	148952001	148953000	1000	1.93021e-22	4.55144e-19	-12.135	3' UTR	4	148947492	148948914	1423	2	ENSMUSG00000086606	-3087	Gm13205	MGI Symbol	antisense	predicted gene 13205 [Source:MGI Symbol;Acc:MGI:3700976]
DMR_475	2	163312001	163313000	1000	9.73465e-05	0.00417439	-12.1311	Intron (ENSMUST00000109428/ENSMUSG00000074607, intron 3 of 8)	2	163320378	163323102	2725	1	ENSMUSG00000074607	-7378	Tox2	MGI Symbol	protein_coding	TOX high mobility group box family member 2 [Source:MGI Symbol;Acc:MGI:3611233]	TOX HIGH MOBILITY GROUP BOX FAMILY MEMBER 2 GRANULOSA CELL HMG BOX 1 GCX 1
DMR_2486	12	19001001	19002000	1000	0.00147307	0.0303075	-12.1294	Distal Intergenic	12	18991483	18997102	5620	1	ENSMUSG00000113040	9518	Gm9249	MGI Symbol	unprocessed_pseudogene	predicted gene 9249 [Source:MGI Symbol;Acc:MGI:3645132]
DMR_1094	5	112279001	112280000	1000	0.00169438	0.0334227	-12.1245	Intron (ENSMUST00000031287/ENSMUSG00000029344, intron 1 of 6)	5	112276707	112315355	38649	1	ENSMUSG00000029344	2294	Tpst2	MGI Symbol	protein_coding	protein-tyrosine sulfotransferase 2 [Source:MGI Symbol;Acc:MGI:1309516]
DMR_2848	13	116313001	116314000	1000	0.000987048	0.0227823	-12.1212	Distal Intergenic	13	116298281	116309689	11409	2	ENSMUSG00000042258	-3312	Isl1	MGI Symbol	protein_coding	ISL1 transcription factor, LIM/homeodomain [Source:MGI Symbol;Acc:MGI:101791]	INSULIN GENE ENHANCER ISL ISLET
DMR_1661	8	14240001	14241000	1000	0.00249799	0.0439535	-12.1118	Intron (ENSMUST00000152652/ENSMUSG00000047495, intron 1 of 14)	8	14273181	14273311	131	2	ENSMUSG00000047495	32311	Dlgap2	MGI Symbol	protein_coding	DLG associated protein 2 [Source:MGI Symbol;Acc:MGI:2443181]
DMR_2801	13	71961001	71962000	1000	0.0031242	0.0511262	-12.1034	Promoter (<=1kb)	13	71959486	71960716	1231	2	ENSMUSG00000060969	-285	Irx1	MGI Symbol	protein_coding	Iroquois homeobox 1 [Source:MGI Symbol;Acc:MGI:1197515]	IROQUOIS CLASS HOMEODOMAIN IRX 1 IROQUOIS HOMEOBOX 1
DMR_3559	19	34546001	34547000	1000	0.000135666	0.00533886	-12.1016	Promoter (2-3kb)	19	34549264	34549392	129	1	ENSMUSG00000118048	-2264	Gm50257	MGI Symbol	processed_pseudogene	predicted gene, 50257 [Source:MGI Symbol;Acc:MGI:6303079]
DMR_1580	7	104709001	104710000	1000	0.00756493	0.0919982	-12.0995	Distal Intergenic	7	104703569	104704527	959	1	ENSMUSG00000109806	5432	Olfr663	MGI Symbol	polymorphic_pseudogene	olfactory receptor 663 [Source:MGI Symbol;Acc:MGI:3030497]	OLFACTORY RECEPTOR OLFACTORY RECEPTOR OR11
DMR_2399	11	97444001	97445000	1000	0.00154106	0.0313045	-12.0989	Exon (ENSMUST00000121799/ENSMUSG00000049807, exon 2 of 24)	11	97450160	97502400	52241	1	ENSMUSG00000049807	-5160	Arhgap23	MGI Symbol	protein_coding	Rho GTPase activating protein 23 [Source:MGI Symbol;Acc:MGI:3697726]	RHO GTPASE ACTIVATING 23 RHO TYPE GTPASE ACTIVATING 23
DMR_472	2	163149001	163150000	1000	0.00216198	0.0397029	-12.0942	Distal Intergenic	2	163152895	163156106	3212	2	ENSMUSG00000086036	6106	Gm14254	MGI Symbol	lincRNA	predicted gene 14254 [Source:MGI Symbol;Acc:MGI:3650986]
DMR_373	2	102170001	102171000	1000	0.000620333	0.0162361	-12.093	Intron (ENSMUST00000111222/ENSMUSG00000048058, intron 1 of 5)	2	102174290	102174752	463	1	ENSMUSG00000048058	-3290	Ldlrad3	MGI Symbol	protein_coding	low density lipoprotein receptor class A domain containing 3 [Source:MGI Symbol;Acc:MGI:2138856]
DMR_2211	10	113669001	113670000	1000	0.00824704	0.0974094	-12.0837	Distal Intergenic	10	113730050	113730302	253	2	ENSMUSG00000112438	60302	Gm40810	MGI Symbol	processed_pseudogene	predicted gene, 40810 [Source:MGI Symbol;Acc:MGI:5623695]
DMR_2455	11	119719001	119720000	1000	7.34441e-06	0.000570064	-12.0674	Intron (ENSMUST00000125583/ENSMUSG00000025583, intron 3 of 12)	11	119746401	119746480	80	1	ENSMUSG00000025583	-26401	Rptor	MGI Symbol	protein_coding	regulatory associated protein of MTOR, complex 1 [Source:MGI Symbol;Acc:MGI:1921620]
DMR_412	2	129697001	129698000	1000	2.80704e-09	8.41468e-07	-12.0637	Exon (ENSMUST00000152113/ENSMUSG00000027400, exon 2 of 2)	2	129688496	129698658	10163	2	ENSMUSG00000027400	658	Pdyn	MGI Symbol	protein_coding	prodynorphin [Source:MGI Symbol;Acc:MGI:97535]
DMR_1452	7	18403001	18404000	1000	0.00371946	0.0573284	-12.0571	Promoter (2-3kb)	7	18396516	18400865	4350	2	ENSMUSG00000109209	-2136	Gm45104	MGI Symbol	TEC	predicted gene 45104 [Source:MGI Symbol;Acc:MGI:5753680]
DMR_1950	9	64031001	64032000	1000	3.20118e-06	0.000295177	-12.0484	Distal Intergenic	9	63953076	64022059	68984	2	ENSMUSG00000036867	-8942	Smad6	MGI Symbol	protein_coding	SMAD family member 6 [Source:MGI Symbol;Acc:MGI:1336883]
DMR_1697	8	44936001	44937000	1000	0.00035958	0.0110297	-12.0405	Intron (ENSMUST00000191428/ENSMUSG00000070047, intron 1 of 26)	8	44935447	45052257	116811	1	ENSMUSG00000070047	554	Fat1	MGI Symbol	protein_coding	FAT atypical cadherin 1 [Source:MGI Symbol;Acc:MGI:109168]	PROTOCADHERIN FAT 1 PRECURSOR CADHERIN FAMILY MEMBER 7 CADHERIN RELATED TUMOR SUPPRESSOR HOMOLOG FAT HOMOLOG [CONTAINS PROTOCADHERIN FAT 1 NUCLEAR FORM]
DMR_57	1	60277001	60278000	1000	6.45541e-05	0.00305985	-12.0395	Promoter (<=1kb)	1	60278770	60291929	13160	1	ENSMUSG00000073664	-770	Nbeal1	MGI Symbol	protein_coding	neurobeachin like 1 [Source:MGI Symbol;Acc:MGI:2444343]
DMR_1373	6	117253001	117254000	1000	6.08495e-05	0.00292386	-12.0373	Distal Intergenic	6	117213690	117214066	377	2	ENSMUSG00000090549	-38935	Rpl28-ps4	MGI Symbol	processed_pseudogene	ribosomal protein L28, pseudogene 4 [Source:MGI Symbol;Acc:MGI:3645169]
DMR_2231	10	123733001	123734000	1000	0.0083586	0.0981754	-12.037	Intron (ENSMUST00000218926/ENSMUSG00000044071, intron 5 of 5)	10	123583588	123584833	1246	1	ENSMUSG00000044071	149413	Tafa2	MGI Symbol	protein_coding	TAFA chemokine like family member 2 [Source:MGI Symbol;Acc:MGI:2143691]
DMR_3324	17	49033001	49034000	1000	0.000764417	0.0188732	-12.0332	Intron (ENSMUST00000046254/ENSMUSG00000040490, intron 1 of 2)	17	49096289	49096433	145	2	ENSMUSG00000040490	62433	Lrfn2	MGI Symbol	protein_coding	leucine rich repeat and fibronectin type III domain containing 2 [Source:MGI Symbol;Acc:MGI:1917780]	LEUCINE RICH REPEAT AND FIBRONECTIN TYPE III DOMAIN CONTAINING 2 PRECURSOR
DMR_2904	14	48205001	48206000	1000	0.00404672	0.060747	-12.0319	Intron (ENSMUST00000073150/ENSMUSG00000021846, intron 2 of 5)	14	48198716	48228413	29698	1	ENSMUSG00000021846	6285	Peli2	MGI Symbol	protein_coding	pellino 2 [Source:MGI Symbol;Acc:MGI:1891445]
DMR_2735	13	44010001	44011000	1000	5.17475e-07	6.81375e-05	-12.0276	Exon (ENSMUST00000223171/ENSMUSG00000113252, exon 3 of 3)	13	44010592	44018522	7931	2	ENSMUSG00000113252	7522	Gm33489	MGI Symbol	lincRNA	predicted gene, 33489 [Source:MGI Symbol;Acc:MGI:5592648]
DMR_334	2	60529001	60530000	1000	0.00266145	0.0458929	-12.0265	Intron (ENSMUST00000112525/ENSMUSG00000054580, intron 3 of 29)	2	60550757	60553923	3167	1	ENSMUSG00000054580	-20757	Pla2r1	MGI Symbol	protein_coding	phospholipase A2 receptor 1 [Source:MGI Symbol;Acc:MGI:102468]
DMR_780	4	114767001	114768000	1000	0.00688791	0.0866989	-12.0216	Distal Intergenic	4	114821722	114856166	34445	1	ENSMUSG00000055198	-53722	Gm12830	MGI Symbol	protein_coding	predicted gene 12830 [Source:MGI Symbol;Acc:MGI:3649998]
DMR_2862	14	14971001	14972000	1000	0.000478597	0.0135089	-12.0185	Exon (ENSMUST00000134866/ENSMUSG00000042567, exon 11 of 11)	14	14930575	15006743	76169	1	ENSMUSG00000042567	40426	Nek10	MGI Symbol	protein_coding	NIMA (never in mitosis gene a)- related kinase 10 [Source:MGI Symbol;Acc:MGI:2685128]	SERINE/THREONINE KINASE NEK10 EC_2.7.11.1 NEVER IN MITOSIS A RELATED KINASE 10 NIMA RELATED KINASE 10
DMR_1882	9	31530001	31531000	1000	0.00370581	0.0572056	-12.0175	Distal Intergenic	9	31559609	31579634	20026	1	ENSMUSG00000111853	-28609	Gm31408	MGI Symbol	lincRNA	predicted gene, 31408 [Source:MGI Symbol;Acc:MGI:5590567]
DMR_2257	11	12682001	12683000	1000	0.000356951	0.0109753	-12.0098	Distal Intergenic	11	12676933	12677073	141	1	ENSMUSG00000089034	5068	Gm22156	MGI Symbol	snoRNA	predicted gene, 22156 [Source:MGI Symbol;Acc:MGI:5451933]
DMR_2407	11	100660001	100661000	1000	0.000468217	0.0133111	-12	Promoter (2-3kb)	11	100630720	100657622	26903	2	ENSMUSG00000014198	-2379	Zfp385c	MGI Symbol	protein_coding	zinc finger protein 385C [Source:MGI Symbol;Acc:MGI:3608347]
DMR_3520	19	10013001	10014000	1000	1.80128e-06	0.000187767	-12	Promoter (1-2kb)	19	10015016	10027576	12561	1	ENSMUSG00000024663	-1016	Rab3il1	MGI Symbol	protein_coding	RAB3A interacting protein (rabin3)-like 1 [Source:MGI Symbol;Acc:MGI:1922010]	GUANINE NUCLEOTIDE EXCHANGE FACTOR RAB 3A RAB 3A INTERACTING 1 RAB3A INTERACTING 1 RABIN3 1
DMR_3387	18	6626001	6627000	1000	0.00140378	0.0292795	-11.9971	Exon (ENSMUST00000044829/ENSMUSG00000039540, exon 6 of 10)	18	6603629	6638970	35342	1	ENSMUSG00000039540	22372	4921524L21Rik	MGI Symbol	protein_coding	RIKEN cDNA 4921524L21 gene [Source:MGI Symbol;Acc:MGI:1918151]
DMR_549	3	35753001	35754000	1000	0.00105242	0.0238406	-11.997	Promoter (<=1kb)	3	35754106	35756011	1906	1	ENSMUSG00000037400	-106	Atp11b	MGI Symbol	protein_coding	ATPase, class VI, type 11B [Source:MGI Symbol;Acc:MGI:1923545]	PROBABLE PHOSPHOLIPID TRANSPORTING ATPASE IF EC_7.6.2.1 ATPASE IR ATPASE CLASS VI TYPE 11B P4 ATPASE FLIPPASE COMPLEX ALPHA SUBUNIT ATP11B
DMR_3685	X	118572001	118573000	1000	3.39643e-05	0.001865	-11.9965	Distal Intergenic	20	118479708	118480737	1030	2	ENSMUSG00000100133	-91264	Tgif2lx1	MGI Symbol	protein_coding	TGFB-induced factor homeobox 2-like, X-linked 1 [Source:MGI Symbol;Acc:MGI:2387796]	HOMEOBOX TGIF2LX TGF BETA INDUCED TRANSCRIPTION FACTOR 2 TGFB INDUCED FACTOR 2 PROTEIN X LINKED TGIF ON THE X
DMR_3432	18	42911001	42912000	1000	0.00038244	0.0115377	-11.9948	Intron (ENSMUST00000025377/ENSMUSG00000024500, intron 1 of 8)	18	42645294	42899643	254350	2	ENSMUSG00000024500	-11358	Ppp2r2b	MGI Symbol	protein_coding	protein phosphatase 2, regulatory subunit B, beta [Source:MGI Symbol;Acc:MGI:1920180]	SERINE/THREONINE PHOSPHATASE 2A 55 KDA REGULATORY SUBUNIT B PP2A SUBUNIT B B55 PP2A SUBUNIT B PR55 PP2A SUBUNIT B R2 PP2A SUBUNIT B
DMR_2198	10	94282001	94283000	1000	0.00285253	0.0481159	-11.9925	Distal Intergenic	10	94293665	94298703	5039	2	ENSMUSG00000053420	15703	Gm4792	MGI Symbol	protein_coding	predicted gene 4792 [Source:MGI Symbol;Acc:MGI:3648918]
DMR_2972	14	109965001	109966000	1000	0.000508271	0.0141003	-11.9838	Distal Intergenic	14	109951399	109951494	96	1	ENSMUSG00000093128	13602	Gm24369	MGI Symbol	miRNA	predicted gene, 24369 [Source:MGI Symbol;Acc:MGI:5454146]
DMR_1001	5	38290001	38291000	1000	0.00747701	0.0913187	-11.9752	Intron (ENSMUST00000063136/ENSMUSG00000051596, intron 3 of 7)	5	38286023	38303377	17355	1	ENSMUSG00000051596	3978	Otop1	MGI Symbol	protein_coding	otopetrin 1 [Source:MGI Symbol;Acc:MGI:2388363]
DMR_671	3	144357001	144358000	1000	0.00743206	0.0909701	-11.9744	Distal Intergenic	3	144320214	144321748	1535	1	ENSMUSG00000106266	36787	Gm43447	MGI Symbol	lincRNA	predicted gene 43447 [Source:MGI Symbol;Acc:MGI:5663584]
DMR_1003	5	38702001	38703000	1000	0.00769947	0.0930572	-11.9677	Promoter (2-3kb)	5	38699706	38699812	107	2	ENSMUSG00000077273	-2189	Gm22779	MGI Symbol	snRNA	predicted gene, 22779 [Source:MGI Symbol;Acc:MGI:5452556]
DMR_2942	14	76109001	76110000	1000	0.00287718	0.0484003	-11.9614	Intron (ENSMUST00000022585/ENSMUSG00000022008, intron 1 of 7)	14	76086236	76110760	24525	2	ENSMUSG00000022008	760	Gpalpp1	MGI Symbol	protein_coding	GPALPP motifs containing 1 [Source:MGI Symbol;Acc:MGI:1914717]	DNAJ HOMOLOG SUBFAMILY C MEMBER 8
DMR_1848	8	125161001	125162000	1000	7.08266e-05	0.00327543	-11.944	Intron (ENSMUST00000074562/ENSMUSG00000043051, intron 8 of 12)	8	125224400	125227323	2924	2	ENSMUSG00000043051	65323	Disc1	MGI Symbol	protein_coding	disrupted in schizophrenia 1 [Source:MGI Symbol;Acc:MGI:2447658]	DISRUPTED IN SCHIZOPHRENIA 1
DMR_2500	12	23724001	23725000	1000	1.44764e-10	6.25215e-08	-11.9385	Distal Intergenic	12	23711590	23714509	2920	2	ENSMUSG00000113719	-9492	Gm9305	MGI Symbol	unprocessed_pseudogene	predicted gene 9305 [Source:MGI Symbol;Acc:MGI:3644841]
DMR_211	1	172078001	172079000	1000	2.33405e-07	3.5442e-05	-11.9342	Intron (ENSMUST00000003550/ENSMUSG00000003458, intron 2 of 16)	1	172082529	172122325	39797	1	ENSMUSG00000003458	-3529	Ncstn	MGI Symbol	protein_coding	nicastrin [Source:MGI Symbol;Acc:MGI:1891700]
DMR_2203	10	98954001	98955000	1000	0.000140645	0.00549055	-11.9289	Intron (ENSMUST00000219557/ENSMUSG00000019943, intron 1 of 3)	10	98986131	98988464	2334	1	ENSMUSG00000019943	-31131	Atp2b1	MGI Symbol	protein_coding	ATPase, Ca++ transporting, plasma membrane 1 [Source:MGI Symbol;Acc:MGI:104653]	PLASMA MEMBRANE CALCIUM TRANSPORTING ATPASE 1 EC_7.2.2.10 PLASMA MEMBRANE CALCIUM ATPASE 1 PMCA1 PLASMA MEMBRANE CALCIUM PUMP 1
DMR_1458	7	19633001	19634000	1000	0.00529256	0.0728007	-11.9174	3' UTR	7	19634665	19636177	1513	2	ENSMUSG00000002981	2177	Clptm1	MGI Symbol	protein_coding	cleft lip and palate associated transmembrane protein 1 [Source:MGI Symbol;Acc:MGI:1927155]
DMR_405	2	124353001	124354000	1000	0.00435546	0.0638813	-11.9122	Intron (ENSMUST00000103241/ENSMUSG00000027200, intron 3 of 20)	2	124217679	124222331	4653	2	ENSMUSG00000027200	-130670	Sema6d	MGI Symbol	protein_coding	sema domain, transmembrane domain (TM), and cytoplasmic domain, (semaphorin) 6D [Source:MGI Symbol;Acc:MGI:2387661]	SEMAPHORIN 6D PRECURSOR
DMR_349	2	72529001	72530000	1000	0.00704661	0.0880105	-11.9112	Distal Intergenic	2	72545212	72545612	401	1	ENSMUSG00000081538	-15212	Rps13-ps8	MGI Symbol	processed_pseudogene	ribosmal protein S13, pseudogene 8 [Source:MGI Symbol;Acc:MGI:3651805]
DMR_2326	11	67056001	67057000	1000	2.43846e-05	0.00144245	-11.9097	Promoter (1-2kb)	11	67058327	67067070	8744	1	ENSMUSG00000069844	-1327	Sco1	MGI Symbol	protein_coding	SCO1 cytochrome c oxidase assembly protein [Source:MGI Symbol;Acc:MGI:106362]
DMR_2452	11	118510001	118511000	1000	0.00643067	0.0826664	-11.9031	Promoter (2-3kb)	11	118496500	118507353	10854	2	ENSMUSG00000025576	-2648	Rbfox3	MGI Symbol	protein_coding	RNA binding protein, fox-1 homolog (C. elegans) 3 [Source:MGI Symbol;Acc:MGI:106368]	RNA BINDING FOX 1 HOMOLOG 3 FOX 1 HOMOLOG C NEURONAL NUCLEI ANTIGEN NEUN ANTIGEN
DMR_2664	12	110034001	110035000	1000	0.00765102	0.0927044	-11.8976	Distal Intergenic	12	109990882	110023873	32992	2	ENSMUSG00000113063	-10128	Gm34667	MGI Symbol	lincRNA	predicted gene, 34667 [Source:MGI Symbol;Acc:MGI:5593826]
DMR_1935	9	60161001	60162000	1000	0.00563771	0.0759393	-11.8917	Intron (ENSMUST00000171654/ENSMUSG00000032289, intron 6 of 16)	9	59969719	60141220	171502	2	ENSMUSG00000032289	-19781	Thsd4	MGI Symbol	protein_coding	thrombospondin, type I, domain containing 4 [Source:MGI Symbol;Acc:MGI:2672033]	THROMBOSPONDIN TYPE 1 DOMAIN CONTAINING 4 PRECURSOR A DISINTEGRIN AND METALLOPROTEINASE WITH THROMBOSPONDIN MOTIFS 6 ADAMTS 6 ADAMTSL 6
DMR_180	1	152530001	152531000	1000	9.65619e-07	0.000113391	-11.8876	Intron (ENSMUST00000111859/ENSMUSG00000026482, intron 15 of 18)	1	152551508	152553044	1537	2	ENSMUSG00000026482	22044	Rgl1	MGI Symbol	protein_coding	ral guanine nucleotide dissociation stimulator,-like 1 [Source:MGI Symbol;Acc:MGI:107484]	RAL GUANINE NUCLEOTIDE DISSOCIATION STIMULATOR 1 RALGDS 1
DMR_590	3	83699001	83700000	1000	2.06313e-06	0.00020788	-11.887	Promoter (2-3kb)	3	83702252	83702358	107	1	ENSMUSG00000088597	-2252	Gm24584	MGI Symbol	snRNA	predicted gene, 24584 [Source:MGI Symbol;Acc:MGI:5454361]
DMR_1608	7	129772001	129773000	1000	0.000117893	0.00482259	-11.8812	Distal Intergenic	7	129833046	129853779	20734	1	ENSMUSG00000108576	-60046	Gm44778	MGI Symbol	lincRNA	predicted gene 44778 [Source:MGI Symbol;Acc:MGI:5753354]
DMR_1242	6	10725001	10726000	1000	0.00485807	0.0687602	-11.8805	Distal Intergenic	6	10774114	10775014	901	2	ENSMUSG00000108222	49014	Gm2691	MGI Symbol	processed_pseudogene	predicted gene 2691 [Source:MGI Symbol;Acc:MGI:3780860]
DMR_3188	16	50776001	50777000	1000	0.0039971	0.0602137	-11.8799	Distal Intergenic	16	50783409	50784091	683	1	ENSMUSG00000092276	-6409	1700116B05Rik	MGI Symbol	lincRNA	RIKEN cDNA 1700116B05 gene [Source:MGI Symbol;Acc:MGI:1925889]
[truncated: 2,319 more rows]

## Sheet: Aza_CD8_vs_PBS_CD8
unq_ID	seqnames	start	end	width	pvalue	qvalue	meth.diff	annotation	geneChr	geneStart	geneEnd	geneLength	geneStrand	geneId	distanceToTSS	Gene.name	Source.of.gene.name	Gene.type	Gene.description	Ensembl.Family.Description
[truncated: 3,938 more rows]

[truncated: 1 more sheets: column key]
